# Supplementary material for: TB and diabetes in Eswatini: Addressing suboptimal treatment outcomes through integrated services
Source: PLOS Glob Public Health. 2025 May 29;5(5):e0004607. doi: 10.1371/journal.pgph.0004607 (PMC12121823; doi:10.1371/journal.pgph.0004607)
Supplement: S1 Data — (CSV) [file pgph.0004607.s007.csv]

part_id	A01	A02	A03	B01	B02	B03	B04	B05	B06	B07	B08	B09	C01	C02	C03	C04	C05	C06	C07
01-DS1-001	2	41	2	1		6/6/22	5.8	1	1	1	424		2	1	1	2	2	1
01-DS1-002	2	35	2					1	2				2	1	1	2	1
01-DS1-003	2	33	2	1				1	1	1				1	1	2	2
01-DS1-004	2	38	2	1		6/14/22	5.4	1	2	1			1	1	2	2	2	1
01-DS1-005	1	35	2	1		6/15/22	6.4	1	1	1	124		2	1	1	2	2	1
01-DS1-006	2	21	2	1		6/16/22	5.1	2					2	1	2	2	2	1
01-DS1-007	2	32	2	1		6/20/22	5.7	1	2	1			2	1	1	2	2	1
01-DS1-008	2	33	2	2		7/5/22	5.6	1	2	1			2	1	1	2	2	1
01-DS1-009	1	49	2	1		6/21/22	6.4	1	1	1				1	1	2	2	1
01-DS1-010	1	38	2	1				1	1	1	115			1	1	2	2
01-DS1-011	1	22	2	1	2			2					1	1	1	2	2
01-DS1-012	1	47	2	1	1			1	1	1			2	2	1	2	2
01-DS1-013	2	31	2	2		6/22/22	5.7	2					1	1	1	2	2	1
01-DS1-014	1	53	2	1		6/22/22	5.5	1	1	1				1	1	2	2	1
01-DS1-015	2	34	2	1		6/24/22	5.9	1	1	1	134		2	1	1	2	2	1
01-DS1-016	2	29	2			6/30/22	5.4	1	2				2	1	1	2	1	1
01-DS1-017	1	57	2	2		9/22/22	6.3	1	2	1			2	1	2	2	2
01-DS1-018	1	57	2	2		7/4/22	5.8	1	2	1			2	1	1	2	2	1
01-DS1-019	2	34	2	1	1			1	1	1			1	1	1	2	2
01-DS1-020	1	40	2	2		7/7/22	5.8	2					2	1	1	2	2	1
01-DS1-021	1	56	2			7/7/22	5.6	1					2	1	1	2	1	1
01-DS1-022	1	38	2	1		7/11/22	5.9	1	2				2	1	1	2	2	1
01-DS1-023	2	55	2	1	2	7/12/22	6.1	1	2	1			2	1	1	2	2	1
01-DS1-024	1	32	2	1		7/12/22	6.3	2					1	1	1	2	2	1
01-DS1-025	2	33	2	2	2	7/18/22	5.9	2					1	1	1	2	2	1
01-DS1-026	1	44	2			7/19/22	5.9	1	1	1			1	1	1	2	2	1
01-DS1-027	2	77	2	1	1	7/26/22	5.6	2						1	2	2	2	1
01-DS1-028	1	53	2	1	1	7/26/22	5.9	2					2	1	1	2	2	1
01-DS1-029	1	36	2	1		8/23/22	6.6	1	1	1			2	1	1	2	2	2	1
01-DS1-030	1	41	2	1		7/28/22	5.8	1	1				2	1	1	2	2	1
01-DS1-031	2	30	2	1	2	7/29/22	6.6	1	2	1			2	1	1	2	2	2	1
01-DS1-032	1	42	2	2				1	1				1	1	1	2	2
01-DS1-033	2	41	2	1		8/1/22	6.2	1	2	1			2	1	1	2	2	1
01-DS1-034	2	63	2	1	2	8/2/22	5.8	1	1	1			2	1	1	2	2	1
01-DS1-035	1	26	2	1	1	8/4/22	6.0	2					2	1	1	2	2	1
01-DS1-036	2	35	2	1	2	8/3/22	5.8	1	2	1			2	1	1	2	2	1
01-DS1-037	2	36	2	1				1	2	1			1	1	1	2	2
01-DS1-038	1	36	2	1	1	8/23/22	5.7	1	1				2	1	1	2	2	1
01-DS1-039	1	34	2	1		10/18/22	5.2	1	2	1				1	1	2	1
01-DS1-040	2	58	2	1	1	10/19/22	5.1	1	1	1				1	1	2	2
01-DS1-041	1	39	2	1	2	8/23/22	4.9	1	2	1				1	1	2	2	1
01-DS1-042	1	54	2	1				1	2					1	1	2	1
01-DS1-043	1	54	2	2	1	8/16/22	5.5	1	2	1			1	1	1	2	2	1
01-DS1-044	2	39	2	1	2	8/16/22	5.6	1	1	1			2	1	1	2	2	1
01-DS1-045	2	42	2	1	1	8/18/22	6.0	1	1	1			1	1	1	2	2	1
01-DS1-046	1	37	2	1	2	8/18/22	6.0	1	1	1			2	1	1	2	2	1
01-DS1-047	2	44	2	2	2	8/18/22	6.5	1	2	1			1	1	1	2	2	2	1
01-DS1-048	1	48	2	1	2	8/22/22		1	2	1			2	1	1	2	2
01-DS1-049	2	71	2	1	2	8/22/22	6.5	2						1	1	2	1	2
01-DS1-050	2	39	2	1	2	8/22/22		1	2				2	1	2	2	2
01-DS1-051	1	56	2	1		8/24/22	5.3	1	2	1			1	1	1	2	2	1
01-DS1-052	2	57	2	1				2					2	1	1	2	1
01-DS1-053	1	38	2	1				1	2	1			1	1	1	2	1
01-DS1-054	2	34	2	1		9/14/22	5.1	1	2	1				1	1	2	2	1
01-DS1-055	1	41	2	1				1	1	1				1	1	2	2
01-DS1-056	1	34	2	2		8/30/22	6.1	1	1	1				1	1	2	2	1
01-DS1-057	2	27	2	1		8/30/22	6.1	1	1	1				1	1	2	2	1
01-DS1-058	1	62	2	1				2					2	1	1	2	2
01-DS1-059	1	56	2	1		9/22/22	5.9	2					2	1	2	2	2	1
01-DS1-060	2	42	2	1	1	9/22/22	5.8	1	2	1			2	1	1	2	2	1
01-DS1-061	2	35	2	1		9/14/22	6.0	1	2	1			2	1	1	2	2	1
01-DS1-062	1	39	2	1		9/14/22	6.4	1	1	1			2	1	1	2	2	1
01-DS1-063	1	36	2	1				1	1					1	1	2	2
01-DS1-064	2	65	2	2	2	9/19/22	4.8	1	2	1			2	1	2	2	2	1
01-DS1-065	2	50	2	2	1	10/3/22	6.4	1	1	1			2	1	1	2	2	1
01-DS1-066	1	42	2	1		9/19/22	5.6	2					2	1	1	2	2	1
01-DS1-067	1	32	2			9/19/22	5.3	2						1	2	2	2	1
01-DS1-068	1	72	2	1		12/5/22	6.2	1	2	1			2	1	1	2	2
01-DS1-069	1	37	2	2	1	9/19/22	6.2	1	1	1			2	1	1	2	2	1
01-DS1-070	1	23	2	1		9/27/22	5.9	2					1	1	1	2	2	1
01-DS1-071	1	40	2	1		9/27/22	5.1	2					2	1	1	2	2	1
01-DS1-072	1	60	2	1				2					1	1	1	2	2
01-DS1-073	1	42	2	1		9/30/22	5.7	2					1	1	1	2	2	1
01-DS1-074	1	30	2	1		9/30/22	5.7	1					2	1	1	2	1	1
01-DS1-075	2	38	2					1	1		18		2	1	1	2	1
01-DS1-076	2	36	2	1		10/6/22	6.9	1	2	1			2	1	1	2	2	2	1
01-DS1-077	1	30	2	1		10/19/22	6.1	2					2	1	1	2	2	1
01-DS1-078	1	37	2			10/6/22	6.2	1	1				2	1	1	2	2	1
01-DS1-079	1	40	2	1	1			1	2	1			2	1	1	2	2
01-DS1-080	1	36	2	1		10/11/22	5.8	1	1	1	76		2	1	1	2	2	1
01-DS1-081	2	40	2	2		10/11/22	6.1	1						1	1	2	2	1
01-DS1-082	1	46	2	1		10/11/22	5.4	1	1	1			2	1	1	2	2	1
01-DS1-083	1	63	2			10/11/22	7.2	2					2	1	1	2	2	2
01-DS1-084	2	22	2	1		10/13/22	6.4	2						1	1	2	2	1
01-DS1-085	1	48	2			10/13/22	5.5	1	2				1	1	1	2	2	1
01-DS1-086	1	48	2					1	2	1			2	1	1	2	2
01-DS1-087	2	42	2	1				1	2	1			2	1	1	2	2
01-DS1-088	1	45	2	1				2					2	1	1	2	2
01-DS1-089	1	68	2	1				1	1	1			2	1	1	2	2
01-DS1-090	1	47	2					1						1	1	2	2
01-DS1-091	1	71	2	1		10/19/22	6.4	1		1			2	1	1	2	2	1
01-DS1-092	1	32	2					1	2	1				1	2	2	2
01-DS1-093	2	48	2	2				1	2	1			2	1	1	2	2
01-DS1-094	2	37	2	1				1	2	1			2	1	1	2	2
01-DS1-095	1	42	2	1				1	1	1			2	1	1	2	1
01-DS1-096	2	25	2	1	1			2					2	1	1	2	2
01-DS1-097	1	39	2	1		10/20/22	6.1	1	2	1			2	1	2	2	2	1
01-DS1-098	2	36	2	1	1			1						1	1	2	2
01-DS1-099	1	46	2	1				2					2	1		2	2
01-DS1-100	1	47	2	1		11/8/22	4.8	1	1	1				1	1	2	1	1
01-DS1-101	1	38	2	1		11/8/22	5.8	1	1	1			2	1	1	2	2	1
01-DS1-102	2	39	2	1		11/8/22	5.6	1	1				2	1	1	2	2	1
01-DS1-103	2	37	2	1				1	2	1			2	1	1	2	2
01-DS1-104	2	52	2	1	1	11/14/22	5.6	1	2	1			2	1	1	2	2	1
01-DS1-105	1	49	2	1		11/14/22	5.5	1	1	1	72		2	1	1	2	2	1
01-DS1-106	1	65	2	1		11/22/22	6.2	2						1	1	2	2	1
01-DS1-107	2	55	2					1	2	1			2	1	2	2	2
01-DS1-108	1	40	2	1				1	2	1				1	1	2	2
01-DS1-109	2	35	2	2				2					2	1	1	2	2
01-DS1-110	1	29	2	2				2					2	1	1	2	2
01-DS1-111	2	45	2					1	2				2	2	1	2	1	2	1
01-DS1-112	1	24	2	2		11/30/22		2						1	1	2	2
01-DS1-113	1	35	2	1				2					1	1	1	2	2
01-DS1-114	1	27	2					2					2	1	1	2	1
01-DS1-115	1	65	2	1		12/8/22	5.2	2					2	1	1	2	2	1
01-DS1-116	2	34	2	1				1	2	1			2	1	1	2	2
01-DS1-117	1	37	2	1		12/28/22	6.6	1	2				1	1	1	2	1	2
01-DS1-118	1	37	2	1		1/18/23	5.8	2					2	1	1	2	2	1
01-DS1-119	1	55	2	1		1/9/23	5.6	1	1				2	1	2	2	1	1
01-DS1-120	1	51	2	1		1/17/23	5.7	1	1		35		1	1	1	2	2	1
01-DS1-121	2	44	2	1		1/11/23	5.6	1	1	1	97		2	1	2	2	1	1
01-DS1-122	2	37	2	1		2/7/23	5.1	1	2	1			1	1	1	2	2	1
01-DS1-123	1	51	2	1		1/23/23	5.7	2					1	1	1	2	2	1
01-DS1-124	2	23	2	1		1/26/23	4.7	1	1				1	1	1	2	1	1
01-DS1-125	2	38	2	1		2/7/23	5.4	1	2					1	1	2	2	1
01-DS1-126	1	31	2	1		2/7/23	5.6	2					1	1	1	2	2	1
01-DS1-127	1	25	2	1				2					2	1	1	2	1
01-DS1-128	2	27	2	1		2/16/23	5.9	1	2	1			2	1	1	2	2	1
01-DS1-129	2	19	2	1				2					2	1	1	2	1
01-DS1-130	2	34	2	1				1	2	1			2	1	1	2	2
01-DS1-131	1	36	2	1		2/21/23	5.9	1	2	1			2	1	2	2	2	1
01-DS1-132	1	35	2					1					2	1		2	1
01-DS1-133	1	28	2	2	2	2/23/23	5.8	2					2	2	1	2	2	1
01-DS1-134	1	43	2					1					2	2	2	2	1
02-DS1-005	1	18	1	1	1			2					1	1	1	2	2
02-DS1-006	2	36	1	1	1	1/26/23	5.5	1	1	1			2	2	1	2	2
02-DS1-007	1	47	1	1	1	6/10/22	6.5	1	1	1	69		2	2	1	2	2	2
02-DS1-008	1	24	1	1	1	6/10/22	5.7	2					2	2	1	2	2	1
02-DS1-009	1	52	1	2				1	2	2			2	2	2	2	2
02-DS1-010	2	33	1	1	1			2					1	1	1	2	2
02-DS1-011	1	42	1	1	1			1	1	1	92		1	1	1	2	2
02-DS1-012	1	59	1	1	1	7/11/22	5.6	2					1	1	1	2	2	1
02-DS1-013	2	60	1	1		7/11/22	6.0	1	2	1			1	1	1	2	2	1
02-DS1-014	2	43	1	1		7/11/22	6.2	1	1	1	44		2	2	1	2	2	1
02-DS1-015	1	21	1	1	1	7/11/22	5.3	2					2	2	1	2	2	1
02-DS1-016	1	24	1	1	1	7/18/22	5.5	2					2	2	1	2	2	1
02-DS1-017	1	56	1	1	1			1	2	1			2	2	1	2	2	2	1
02-DS1-018	2	32	1	1	1	7/26/22	6.4	1	1	1	78		2	2	1	2	2	1
02-DS1-019	2	52	1	2	1	7/26/22	6.9	1	1	1	26		2	2	1	2	2	2
02-DS1-020	1	33	1	1	1	7/26/22	6.9	1	1	1	119		2	2	1	2	2	2
02-DS1-021	1	40	1	1	1			1	2	1			2	2	1	2	2
02-DS1-022	1	40	1	1	1	8/8/22	5.4	1	1	2	7		2	2	1	2	2	1
02-DS1-023	2	59	1	1	2	8/8/22	9.8	2					1	1	1	2	2	2
02-DS1-024	2	45	1	2	1	8/12/22	6.6	1	2				2	2	1	2	2	2
02-DS1-026	2	37	1	1				1	2	1		1	2	2	1	2	2
02-DS1-027	2	46	1	2	1	9/1/22	5.2	1	1	2	304		1	1	1	2	2	1
02-DS1-028	2	29	1	1	1			1	1	2	38		1	1	1	2	2
02-DS1-029	1	58	1	1				1	1	2	17		1	1	1	2	2
02-DS1-030	1	29	1	1	1			2					1	1	1	2	2
02-DS1-031	2	31	1	1	1	9/9/22	5.3	1	1	1			1	1	1	2	2	1
02-DS1-032	2	38	1	1		9/9/22	5.4	1	1	1			1	1	1	2	2	1
02-DS1-033	1	29	1	1	2			2					1	1	1	2	2
02-DS1-034	2	31	1	1	1	9/14/22	5.7	2					1	1	1	2	2	1
02-DS1-035	2	23	1	1	1	9/21/22	5.6	1	2	1	430		1	1	1	2	2	1
02-DS1-036	1	21	1	1	1			1	1	1	94		1	1	1	2	2
02-DS1-037	2	29	1	1	1			2					1	1	1	2	2
02-DS1-038	1	76	1	1	1			1	2	1			1	1	2	2	2
02-DS1-039	1	34	1	1	1	10/13/22	5.8	1	2	1			1	1	1	2	2	1
02-DS1-040	1	25	1	1				1	2	1			1	1	1	2	2
02-DS1-042	2	47	1	2	1	10/28/22	5.2	1	2	1			2	2	2	2	2	1
02-DS1-043	1	45	1	1	1	10/28/22	5.8	2					2	2	1	2	2	1
02-DS1-044	2	68	1	2	1			1	2				2	2	1	2	2	2	1
02-DS1-045	2	46	1	1				1	2	1		1	2	2	1	2	2
02-DS1-046	1	36	1	1	2			2				1	1	1	2	2	2
02-DS1-047	1	28	1	1	1	11/16/22	5.4	2				1	1	2	1	2	2	1
02-DS1-048	2	23	1	1	1			2					1	1	2	2	2
02-DS1-049	2	48	1	1	1			1	2				2	2	1	2	2
02-DS1-050	2	42	1	2	1			1	1				1	1	1	2	2
02-DS1-051	2	26	1	1	1	12/6/22	5.7	1	2	1			1	1	1	2	2	1
02-DS1-052	1	23	1	2	1	12/6/22	5.4	1	2	1			1	1	1	2	2	1
02-DS1-053	2	37	1	2		12/9/22	5.4	1	2	2			1	1	1	2	2	1
02-DS1-054	2	41	1	2				1	2				1	1	1	2	2
02-DS1-055	1	54	1	2	1			1	1	1	145		1	1	1	2	2	2	1
02-DS1-056	1	25	1	1	1			2					1	1	1	2	2
02-DS1-057	1	38	1	1				1	2	1		1	1	1	1	2	2
02-DS1-058	2	24	1	1				2				1	1	1	1	2	2
02-DS1-059	1	33	1	1				1	1	1		1	1	1	1	2	2
02-DS1-060	1	25	1					1	1	1			2	2	1	2	2
02-DS1-061	1	54	1	2	1			1	1		38		2	2	1	2	2
02-DS1-062	1	32	1	1		1/26/23	5.7	1	2	1			1	1	1	2	2	1
02-DS1-063	2	50	1	1				2				1	2	2	2	2	2
02-DS1-064	2	79	1	1	1			1	2				1	1	1	2	2
02-DS1-065	2	79	1					2							1	2	2
02-DS1-066	2	60	1	2		2/2/23	5.6	1	2				1	1	1	2	2	1
02-DS1-067	2	38	1	1				2					2	2	2	2	2
02-DS1-068	2	22	1	1	1	11/23/22	5.6	1	2	1			1	1	1	2	2	1
02-DS1-069	2	24	1	1				1	2	1			1	1	1	2	2
03-DS1-001	1	40	1	1		6/14/22	5.5	2				1	1	1	1	2	2	1
03-DS1-002	1	40	1			9/22/22	4.7	1			117	1	1	1	1	2	2
03-DS1-003	1	44	1	1		6/9/22	5.7	1	2	1		1	1	1	2	2	2	1
03-DS1-004	2	32	1	1		6/14/22	5.6	1	1	1	40	1	1	1	1	2	2	1
03-DS1-005	1	42	1	1		6/14/22	15.0	1	1	1	273	1	1	1	1	2	2	2	1
03-DS1-006	1	38	1	1		6/14/22	6.3	2				1	1	1	1	2	2	1
03-DS1-007	1	43	1	1		6/21/22	6.0	2				2	1	1	1	2	2	1
03-DS1-008	1	48	1	1			5.7	1	2	1	204	1	1	1	1	2	2
03-DS1-009	2	28	1	1	1	6/24/22	4.9	1	2	1		1	1	1	1	2	2	1
03-DS1-010	1	44	1	1				1	2	1	209	1	2	1	1	2	2
03-DS1-011	1	51	1	1	1	6/27/22	6.3	1	1	1	93	2	1	1	1	2	2	1
03-DS1-012	2	24	1	1		6/27/22	5.5	1	1	1	182	1	2	1	1	2	2	1
03-DS1-013	2	18	1	1		6/27/22	5.4	1	1	1	349	1	2	1	1	2	2	1
03-DS1-014	2	32	1	1				1	2	1	505		1	1	1	2	2
03-DS1-015	1	42	1	1				1	1	1	224		2	1	2	2	2
03-DS1-016	2	27	1	1				1	2	1			1	1	1	2	2
03-DS1-017	2	19	1	1		7/11/22	5.4	1	1	1	428	1	2	1	1	2	2	1
03-DS1-018	1	33	1	1			5.5	1	2	1	266		1	1	2	2	2
03-DS1-019	1	36	1	1		7/12/22	5.3	2				1	1	1	1	2	2	1
03-DS1-020	1	48	1	1		9/29/22	5.0	1	1	1	102		2	1	2	2	2
03-DS1-021	2	22	1	2		7/18/22	5.6	1	1	1	410	1	2	1	1	2	2	1
03-DS1-022	1	47	1	1		7/20/22	6.8	1	1	1	75		1	1	1	2	2	2
03-DS1-023	1	38	1	2				1		1	128		2	1	1	2	2
03-DS1-024	1	50	1	2		7/28/22	6.0	1	2	1	165	1	2	1	1	2	2	1
03-DS1-026	2	40	1	2		8/2/22	5.9	1	2	1	298	1	2	1	1	2	2	1
03-DS1-027	1	36	1	1		8/2/22	5.6	1	2	1	388	1	2	1	1	2	2	1
03-DS1-028	1	22	1	1		7/29/22	5.1	1	2	1	436	1	2	1	1	2	2	1
03-DS1-029	1	42	1	2		8/2/22	5.8	1	1	1	24	1	2	1	1	2	2	1
03-DS1-030	2	34	1	1		8/1/22	5.1	1	1	1	468		2	1	1	2	2	1
03-DS1-031	2	28	1	2		8/2/22	5.6	1	1	1	197	1	2	1	1	2	2	1
03-DS1-032	1	28	1	1		8/2/22	5.9	1	2	1		1	2	1	1	2	2	1
03-DS1-033	1	18	1	1				2				2	1	1	1	2	2
03-DS1-034	2	37	1	2		8/4/22	5.7	1	2	1	654	1	2	1	1	2	2	1
03-DS1-035	2	24	1	1		8/8/22	6.5	1	2	1	4	1	2	1	1	2	2	2
03-DS1-036	2	43	1	2				1	2	1	327		2	1	1	2	2
03-DS1-037	2	32	1	1				1	2	1	224	1	2	1	1	2	2
03-DS1-038	2	34	1	2		8/17/22	6.5	1	1	1	80	1	1	1	1	2	2	2
03-DS1-039	2	41	1	2		8/17/22	5.2	1	2	1	220	1	1	1	1	2	2	1
03-DS1-040	2	31	1	1		8/17/22	6.0	1	2	1	355	1	2	1	1	2	2	1
03-DS1-041	2	68	1	1		8/23/22	5.7	2					2	1	1	2	1	1
03-DS1-042	2	31	1	1		8/23/22	5.2	1	1	1	855	1	2	1	1	2	2	1
03-DS1-043	2	27	1	1		8/26/22	5.9	1	1	1	20		2	1	1	2	2	1
03-DS1-044	2	34	1	1				1	1	1	280		2	1	1	2	2
03-DS1-045	1	39	1	1		9/7/22	6.0	1	2	1		2	1	1	1	2	2	1
03-DS1-046	1	53	1					1					2	1	1	2	1
03-DS1-047	2	31	1	1		9/15/22	5.3	1	1	1	73	1	2	1	2	2	2	1
03-DS1-048	2	28	1	1		9/22/22	4.3	1	2	1	368		2	1	1	2	2	1
03-DS1-049	2	46	1	2		9/26/22	5.6	1	2	1	269	1	1	1	2	2	2	1
03-DS1-050	2	67	1	2		9/27/22	6.0	1	2	1			2	1	1	2	2	1
03-DS1-051	1	32	1	1		9/28/22	5.5	1	1	1	37	1	2	1	1	2	2	1
03-DS1-052	2	25	1	1		9/29/22	5.3	1	1	1	469	1	1	1	2	2	2	1
03-DS1-053	1	40	1	2		10/3/22	5.9	1	2	1		1	1	1	1	2	2	1
03-DS1-054	1	32	1	1		10/4/22	6.0	1	2	1	698		1	1	1	2	2	1
03-DS1-055	1	41	1	1		10/11/22	6.8	2					1	1	1	2	2	2
03-DS1-056	1	30	1	1				1	2		213		1	1	1	2	2
03-DS1-057	2	63	1	1		10/19/22	6.0	2					2	1	1	2	2	1
03-DS1-058	1	52	1	1				1	2	1	364		2	1	2	2	2
03-DS1-059	2	28	1	1				1	1		27		2	1	1	2	2
03-DS1-060	1	67	1					2					2	1	2	2	2
03-DS1-061	2	41	1	1				1	1	1	67		1	1	1	2	2
03-DS1-062	1	23	1	1		12/7/22	5.2	2					2	1	1	2	2	1
03-DS1-063	2	43	1	1				1	2	1	644		1	1	1	2	2	2	1
03-DS1-064	2	36	1	2	2	11/24/22	5.9	1	2	1	954		1	1	1	2	2	1
03-DS1-065	1	50	1	1				1	1	1	428			2	1	2	2
03-DS1-066	1	37	1	1		11/14/22	5.8	1	1	1	32		1	1	1	2	2	1
03-DS1-067	1	46	1	1		12/5/22	6.4	1	1	1	86		2	1	1	2	2	1
03-DS1-068	2	40	1	1		12/8/22	5.6	1	2	1	233		1	1	1	2	2	1
03-DS1-069	2	41	1	2		12/8/22	5.7	1	1	1	54		2	1	1	2	2	1
03-DS1-070	1	64	1	1				1	1		343		1	1	1	2	2
03-DS1-071	2	40	1	1		12/12/22	5.2	1	1		189		2	1	1	2	2	1
03-DS1-072	1	34	1	1		12/15/22	7.2	1	2	1	5		2	1	1	2	2	2
03-DS1-073	2	35	1	2				1	1	1	124		1	1	1	2	2
03-DS1-074	1	43	1	1		12/21/22	5.5	1	2	1	97		2	1	1	2	2	1
03-DS1-075	2	36	1	2		1/4/23	5.1	1	2	1	374		1	1	1	2	2	1
03-DS1-076	2	28	1	1				1	1	1	344		1	1	1	2	1
03-DS1-077	2	35	1	1		1/9/23	5.8	1	2	1	463		1	1	1	2	2	1
03-DS1-078	1	20	1	1		1/11/23	5.2	2					1	1	1	2	2	1
03-DS1-079	1	21	1	1		1/23/23		2				1	1	1	1	2	2
03-DS1-080	2	31	1	2		1/20/23	5.3	1	2	1	214			1	1	2	2	1
03-DS1-081	2	48	1	2				1	1	1	75		2	1	1	2	2
03-DS1-082	1	47	1	1				1	1	1	93		2	1	1	2	1
03-DS1-083	1	35	1	1				2					1	1	1	2	2
03-DS1-084	1	44	1	1		2/6/23	6.2	2					2	2	1	2	2	1
04-DS1-001	2	45	1	2	1	6/3/22	6.4	1	1	1	41	1	1	1	1	2	2	1
04-DS1-002	1	31	1	1	1	6/3/22	5.7	1	2	1			1	1	1	2	2	1
04-DS1-003	1	31	1	1	1	6/8/22	6.5	1	2	1			1	1	1	1	2	2
04-DS1-004	1	34	1	1		6/8/22	6.3	2					1	1	1	2	2	1
04-DS1-005	1	52	1	2	2			1		1		2	2	2	1	2	1	2	1
04-DS1-006	1	40	1	1	1	7/27/22	5.4	1	2	1			1	1	2	1	2
04-DS1-007	1	20	1	1				2					1	1	1	2	2
04-DS1-008	2	28	1	2	1	10/12/22	5.9	2					1	1	2	2	2
04-DS1-009	2	42	1	2	2	10/13/22	5.8	1		1			2	2	2	1	2
04-DS1-010	1	20	1	1		8/24/22	5.9	2					1	1	1	2	2	1
04-DS1-011	1	34	1	2				1	1	1			2	2	1	2	2
04-DS1-012	2	24	1	1	1	8/11/22	5.4	1	2				1	1	1	2	2	1
04-DS1-013	2	42	1	2	1	7/12/22	5.5	1	2	1			2	2	2	1	2	1
04-DS1-014	1	36	1	1		8/9/22	6.0	1	1	1			1	1	1	2	2	1
04-DS1-015	1	34	1	1				1		1			1	2	1	2	1
04-DS1-016	1	21	1	1	1	8/16/22	5.5	2					1	1	1	2	2	1
04-DS1-017	2	59	1	2		10/26/22	5.9	2					1	1	1	2	2
04-DS1-018	2	37	1	2		10/13/22	5.2	1		1			2	2	2	1	2
04-DS1-019	1	45	1	1		8/30/22	5.3	1		1			1	1	1	2	2	1
04-DS1-020	2	50	1	1		8/30/22	4.9	1	2	1			1	1	1	2	2	1
04-DS1-021	1	38	1	1	1			2					2	2	1	2	2
04-DS1-022	1	43	1	1				1		1			2	2	1	2	2
04-DS1-023	1	43	1	1				2					2	2	1	2	2
04-DS1-024	1	26	1	2		9/22/22	5.3	2					2	2	1	2	1	1
04-DS1-025	2	67	1	1		9/30/22	8.9	2					1	1	1	2	2	2
04-DS1-026	1	28	1					1		1			1	1	1	2	1
04-DS1-027	1	35	1	1				1					1	1	1	2	2
04-DS1-028	1	68	1	1				2					2	2	1	2	1
04-DS1-029	1	19	1	1		10/18/22	5.9	2					2	2	1	2	2	1
04-DS1-030	1	24	1	1		10/18/22	5.6	1	1				2	2	1	2	1	1
04-DS1-031	1	22	1	1	2	10/12/22	5.4	1	2	1			1	1	2	1	2
04-DS1-032	1	70	1	1				2					1	1	2	2	2
04-DS1-033	1	29	1	1	2	9/22/22	5.7	2					1	1	1	1	2	1
04-DS1-034	1	45	1	1		10/12/22	5.3	1	2	1		2	1	1	2	1	2	1
04-DS1-035	1	42	1	2	1	9/9/22	6.6	1		1			2	2	2	1	1	2
04-DS1-036	1	35	1	1	2	9/9/22	5.7	2				1	1	1	2	1	2	1
04-DS1-037	1	32	1	1	1	10/20/22	5.4	1		1		1	2	2	2	1		1
04-DS1-038	1	18	1	1		10/26/22	5.1	2					1	1	1	2	2	1
04-DS1-039	1	24	1	1		11/21/22		2					1	1	1	2	2
04-DS1-040	1	70	1	2	1	11/2/22	6.0	1		1			2	2	1	2	2	1
04-DS1-041	1	73	1	1	2	11/2/22	5.6	1		1			1	1	1	2	1	1
04-DS1-042	1	19	1			11/7/22	5.2	2					1	1	1	2	2	1
04-DS1-043	2	52	1	2				1	2	1			2	2	1	2	2
04-DS1-044	2	36	1			11/21/22	4.7	1					1	1	2	2	2	1
04-DS1-045	1	30	1	1				1	2	1			2	2	1	2	2
04-DS1-046	2	40	1	1				1		1			1	1	1	2	1
04-DS1-047	1	45	1	1	1	11/17/22	4.9	1	2	1			1	1	2	2	2	1
04-DS1-048	2	29	1	1				2					1	1	2	2
04-DS1-049	2	46	1	2	2	1/31/23	5.2	2					1	1	1	2	2
04-DS1-050	2	26	1	1		11/3/22	5.7	2					1	1	1	2	2
04-DS1-051	1	38	1	1				1	2	1		1	1	1	2	2
04-DS1-052	1	47	1	2				2				1	1	1	1	2	2
04-DS1-053	1	61	1	1	1			2				1	1	1	1	2	2
04-DS1-054	1	41	1	1	1	10/17/22	5.8	1		1		1	1	1	2	2	2	1
04-DS1-055	1	35	1	1				1	1	1			1	1	1	2
04-DS1-056	1	26	1	1	1			2				1	1	1	1	2	2
04-DS1-057	1	48	1	1				1	1		185	1	1	1	1	2
04-DS1-059	2	23	1					2				1	1	1	1	2
04-DS1-060	1	20	1	1				2				1	2	2	1	2
04-DS1-061	1	28	1					2				1	1	1	1	2
04-DS1-062	1	26	1	1		1/18/23	5.5	1	2				2	2		2	2	1
04-DS1-063	1	39	1	1		1/25/23	5.3	1	2	1			2	2	2	2	2	1
04-DS1-064	2	75	1	1				2				1	1	1	2	2
04-DS1-065	1	54	1	1				1	1			1	1	1	2	2	2
04-DS1-066	1	47	1	1				2					1	1	1	2
04-DS1-067	2	32	1	1				1	1	1		1	2	2	1	2	2
04-DS1-068	1	28	1	1		1/26/23	5.9	1				1	1	1	1	2	1	1
04-DS1-069	2	29	1	1		2/24/23	5.3	2				1	1	2	1	2	2	1
04-DS1-070	2	36	1	1	1	2/2/23	5.2	1	2	1			1	1	1	2	2	1
04-DS1-071	1	57	1	2	2			1							1	2	2
04-DS1-072	1	24	1	2	1	2/6/23	6.1	2					2	2	1	2	2	1
04-DS1-073	1	50	1	1	1	2/15/23	5.7	1	2	1			1	1	1	2	2	1
04-DS1-074	1	32	1	2		2/15/23	5.5	1	1				1	1	1	2	2	1
04-DS1-075	2	24	1	1				1	2				1	1	1	2	2
04-DS1-076	1	26	1	1		2/24/23	5.8	2					1	1	1	2	2	1
04-DS1-077	2	54	1	1				1	1	1			1	1	1	2	2
04-DS1-078	1	38	1	1	2			2					2	2	1	2	2
04-DS1-079	2	30	1			2/24/23	5.6	1	2				2	1	2	1	2	1
04-DS1-080	2	42	1	1	1	1/25/23	5.3	1							2	1	2	1
04-DS1-081	2	58	1	1				1							2	1	2
04-DS1-082	2	32	1	1	1	2/15/23	6.1	1		1			1	1	1	1	2	1
04-DS1-083	1	58	1	1	2	2/24/23	6.5	2					1	1	1	1	2	2
05-DS1-001	2	45	1	1				1	2	1			2	1	2	2	2
05-DS1-002	1	39	1	1	1	6/6/22	5.6	1	2	1	147	2	1	1	1	2	2	1
05-DS1-003	2	50	1	2	2	6/8/22	6.1	1	2	1	27		1	1	2	2	2	1
05-DS1-004	1	46	1	1	2	6/14/22	5.5	1	1	1		2	1	1	1	2	2	1
05-DS1-005	1	40	1	1	1			1	2		18	1	2	1	1	2	2
05-DS1-006	2	25	1	1				1	2	1			1	1	2	2	1
05-DS1-007	2	29	1	1	1	6/28/22	5.5	1	1	1	42	1	1	1	1	2	2	1
05-DS1-008	2	39	1	2	1	7/5/22	6.8	1	2	1	92		1	1	1	2	1	2
05-DS1-009	2	45	1	1	1	7/11/22	7.2	1	2	1	265	1	1	1	2	2	2	2
05-DS1-010	2	23	1	1	1	7/11/22	6.2	1	1	1	145	1	1	1	1	2	2	1
05-DS1-011	2	29	1	1	2	10/14/22	5.3	1	2	1	12		1	1	2	2	2
05-DS1-012	1	54	1	1	2	7/13/22	5.1	1	2	1	683	2	1	1	1	2	2	1
05-DS1-013	2	39	1	2	2			1	2	1			1	1	1	2	2
05-DS1-014	2	36	1	1	1	7/19/22	6.2	1	2	1	137	1	1	1	1	2	2	1
05-DS1-015	1	38	1	1	1	7/20/22	5.8	1	2	1		1	1	1	1	2	2	1
05-DS1-016	2	38	1	1	1			1	2	1	318	1	1	1	1	2	2
05-DS1-017	2	37	1	1	1	7/26/22	5.5	1	2	1	138	1	1	1	1	2	2	1
05-DS1-018	2	38	1	1				1	2	1	723	2	1	1	1	2	1
05-DS1-019	2	31	1	1	1	8/9/22	5.4	1	2	1	518	1	2	2	1	2	2	1
05-DS1-020	1	60	1	1	2			1	2	1	80	1	1	1	2	2	2
05-DS1-021	1	36	1	1	1			1	2	1	15	1	1	1	1	2	2
05-DS1-022	2	55	1	1	1	8/1/22	5.7	1	2	1	249	1	1	1	1	2	2	1
05-DS1-023	1	38	1	1	1	8/20/22	5.7	1	2			1	1	1	1	2	2
05-DS1-024	2	43	1	1	1	8/11/22	6.6	1	2	1	394	1	1	1	1	2	1	2
05-DS1-025	1	43	1	1	1	8/11/22	6.0	1	1	1	85	1	1	1	1	2	2	1
05-DS1-026	2	28	1	2	1	8/11/22	6.2	1	1	1	20	1	1	1	1	2	2	1
05-DS1-027	1	47	1	1				1	2	1	148		1	1	2	2	2
05-DS1-028	2	28	1	1	1	8/12/22	6.0	1	2	1	846		1	1	1	2	2	1
05-DS1-029	1	66	1	1	1	8/16/22	5.4	1	2	1	473	1	1	1	1	2	2	1
05-DS1-030	2	37	1	2	2	8/22/22	6.6	1	2	1		1	1	1	1	2	2	2
05-DS1-031	1	31	1	1	1			1	2	1	72	1	1	1	2	2	2
05-DS1-032	2	42	1	2	1	9/7/22	5.6	1	2	1	153	2	1	1	1	2	2	1
05-DS1-033	1	40	1	1	1			1	2	1	341	1	1	1	1	2	2
05-DS1-034	2	25	1	1	1			1	2	1		2	1	1	1	2	2
05-DS1-035	2	43	1	2	1	9/29/22	5.7	1	2	1			1	1	2	2	2	1
05-DS1-036	2	30	1	1	1	9/12/22	5.4	1	2	1	456	1	1	1	1	2	2	1
05-DS1-037	1	33	1	2	1			1	1	1	132	1	1	1	1	2	2
05-DS1-038	1	35	1	1	1			1	2	1		2	1	1	1	2	2
05-DS1-039	1	27	1	1	1	9/19/22	5.6	1	2	1	14	1	1	1	1	2	2	1
05-DS1-040	2	32	1	1	1	9/19/22	5.9	1	1	1	34		1	1	1	2	2	1
05-DS1-041	1	34	1	2	1			1	1	1			1	1	1	2	2
05-DS1-042	2	26	1	1	1	9/22/22	5.4	1	2	1			1	1	1	2	2	1
05-DS1-043	1	37	1	1	1			1	2	1	19		1	1	2	2	2
05-DS1-044	1	64	1	1	1	9/26/22	5.8	1	1	1	23		1	1	1	2	2	1
05-DS1-045	1	49	1	2	1	9/28/22	11.7	1	1	1	62		1	1	1	2	2	2	1
05-DS1-046	2	34	1	1	1			1	2	1	214			1	1	2	1
05-DS1-047	1	44	1	1	1			1	2	2	59		1	1	1	2	2
05-DS1-048	2	38	1	1	1			1	1	1	90		1	1	1	2	2
05-DS1-049	1	42	1	1	1	10/4/22	5.5	1	2	1	273		1	1	1	2	2	1
05-DS1-050	1	53	1	2	2			1	2	1	324		1	1	2	2	2
05-DS1-051	2	43	1	1	2			1	2	1	84		1	1	2	2	2
05-DS1-052	2	42	1	1	1	10/12/22	6.0	1	2	1	525		1	1	1	2	2	1
05-DS1-053	2	46	1	1	1			1	2	1	307		1	1	2	2	2
05-DS1-054	2	29	1	2	1	10/13/22	5.3	1	2	1	373		1	1	1	2	2	1
05-DS1-055	2	42	1	1	1	10/14/22	5.9	1	2	1	324		1	1	2	2	2	1
05-DS1-056	2	39	1	1	1	10/17/22	5.2	1	2	1	190		1	1	2	2	2	1
05-DS1-057	1	33	1	1				1	1	1	41		1	1	1	2	2
05-DS1-058	1	39	1	1	1			1	2	1			1	1	2	2	2
05-DS1-059	2	39	1	2	2	10/25/22	4.5	1	2	1	509		1	1	1	2	2	1
05-DS1-060	1	40	1	2	1			1	1	1			2	1	2	2	2
05-DS1-061	2	42	1	1	1	1/12/23	5.8	1	2	1	381		1	1	2	2	2
05-DS1-062	2	52	1	1	1			1	2	1			1	2	1	2	2
05-DS1-063	1	40	1	1	1			1	2	1	258		1	1	1	2	2
05-DS1-064	2	56	1	1	1			1	1	1	358		1	1	1	2	2
05-DS1-065	2	29	1	1	2			1	2	1	360		1	1	1	2	2
05-DS1-066	2	29	1	1	2			1	2	1	55		1	1	1	2	2
05-DS1-067	2	53	1	1	2	2/8/23	5.8	1	2	1			1	1	2	2	2
05-DS1-068	1	39	1	1	2			1	2	1	561		1	1	2	2	2
05-DS1-069	2	55	1	2	1			1	1	1	97		1	1	1	2	2
05-DS1-070	1	37	1	1	1	1/30/23	5.0	1	2	1			1	1	1	2	1	1
05-DS1-071	2	48	1	1	1			1	2	1			1	1	2	2	2
05-DS1-072	1	37	1	1	1			1	2	1	16		1	1	1	2	2
05-DS1-073	1	39	1	1	1			1	2	1	64		1	1	2	2	2
05-DS1-074	1	24	1	1	1			1	1	1	198		1	1	1	2	2
05-DS1-075	2	36	1	1	1			1	2	1	413		1	1	1	2	1
05-DS1-076	2	42	1	2	1			1	1	1			1	1	1	2	2
05-DS1-077	1	41	1	2	1			1	2	1			1	1	1	2	2
05-DS1-078	2	36	1	2				1	2	1			1	1	2	2	2
05-DS1-079	2	49	1	2	2			1	2	1	71		1	1	1	2	2
05-DS1-080	2	64	1	1	1	1/23/23	6.7	1	1	1			1	1	1	2	1	2
05-DS1-081	1	27	1	1	1			1	2		19		1	1	1	2	2
05-DS1-082	2	46	1	2	1			1	1	1	37		1	1	1	2	2
05-DS1-083	2	29	1	1	2	1/11/23	5.7	1	2	1	60		1	1	1	2	2	1
05-DS1-084	2	35	1	2	1	1/16/23	5.4	1	2	1	565		1	2	1	2	2	1
05-DS1-085	2	34	1	2	1	1/30/23	5.2	1	2	1	18		1	1	1	2	2	1
05-DS1-086	1	35	1	1	1			1	2	1	205		1	1	1	2	2
05-DS1-087	1	45	1	1	1	1/20/23	5.7	1	2	1			1	1	1	2	2	1
05-DS1-088	1	55	1	1	2			1	2	1	25		1	1	2	2
05-DS1-089	1	42	1	1	1	1/30/23	5.2	1	2	1			1	1	1	2	2	1
05-DS1-090	1	35	1	1	1			1	1				1	1	1	2	2
05-DS1-091	1	33	1	1	1			1	2	1			1	1	2	2	1
05-DS1-092	1	40	1	1	1			1	2	1	7		1	1	2	2	2
05-DS1-093	1	43	1	1	2			1	2	1	16		1	1	1	2	2
05-DS1-094	1	45	1	1	2			1	1	1	344		1	1	1	2	2
05-DS1-095	1	56	1	1		2/8/23	5.4	1	2	1			1	1	1	2	2	1
05-DS1-096	1	51	1					1	2	1			1	1	1	2	2
05-DS1-097	2	33	1	2	1			1	1	1	7		1	1	1	2	2
05-DS1-098	1	62	1	1				1	2	1	702		2	1	2	2	1
06-DS1-001	1	46	1	1	1			1		1			1	2	1	2	2
06-DS1-002	1	39	1	1	1			1	1	1			2	1	1	2	2
06-DS1-003	2	21	1	1	1			1	2	1	425		2	1	1	2	2
06-DS1-004	2	21	1	1	1	6/11/22	5.3	1	1	1	182		1	1	1	2	2	1
06-DS1-005	2	34	1		2			1	1		40		2	1	1	2	1
06-DS1-006	1	25	1	2	2			2					1	2	1	2	2
06-DS1-007	1	18	1	1	2			1	2	1	300		2	2	1	2	2
06-DS1-008	1	59	1	1	1	6/9/22	5.2	1	2	1	22		2	2	2	2	1	1
06-DS1-009	1	45	1	1	1	6/10/22	6.3	1	1		82		2	1	1	2	1	1
06-DS1-010	1	36	1	1	1			1	2	2	40		2	2	1	2	1
06-DS1-011	1	37	1	1	1	7/22/22	5.3	1	1	1	49		2	1	1	2	2	1
06-DS1-012	1	31	1	1	1	6/11/22	6.0	1	1	1	68		2	1	1	2	2	1
06-DS1-013	1	41	1	1	1	6/11/22	5.5	1	2	1			1	1	1	2	2	1
06-DS1-014	1	59	1	1	2			1	1	1	52		1	1	1	2	2
06-DS1-015	2	23	1	1	1	7/16/22	5.3	1	1	1	333		2	2	1	2	2	1
06-DS1-016	2	42	1	2	2	7/13/22	5.3	1	2		815		2	1	1	2	2	1
06-DS1-017	1	23	1	1	2	6/19/22	5.8	1	1	1			2	1	1	2	1	1
06-DS1-018	2	56	1	1	1	11/28/22	5.1	1	1	1	61		2	1	1	2	2
06-DS1-019	2	32	1	2	2			1	1	1	63		2	1	1	2	2
06-DS1-020	2	31	1	2	1			1	2	1	40		2	1	1	2	2
06-DS1-021	2	36	1	1	1			1	2	1	399		2	1	1	2	1
06-DS1-022	1	59	1	1	1			1		1			1	1	1	2	1
06-DS1-023	1	70	1	1	1			2					2	1	1	2	1
06-DS1-024	1	43	1	1	1			2					1	1	1	2	1
06-DS1-025	1	29	1	1				1	1				1	1		2	1
06-DS1-026	1	46	1	1		12/11/22	5.7	1	1				1	1	1	2	1
06-DS1-027	1	49	1	1				1	2				1	1	1	2	1
06-DS1-028	2	43	1	1		2/23/23	5.4	1	2				2	1	1	2	2	1
06-DS1-029	2	64	1					1	2				1	1	1	2	1
06-DS1-030	1	27	1	1				1	2				2	1	2	2
06-DS1-031	1	58	1	1	1			1	2		660		2	1	1	2	1
06-DS1-032	1	34	1	2				1	1	1	294		2	1	1	2	2
06-DS1-033	2	24	1	2	1			1	1		433		2	1	1	2	1
06-DS1-034	1	46	1	1	2			1	1				2	1	1	2	1
06-DS1-035	2	26	1	1	1	8/22/22	6.2	1	2		45		2	1	2	2	2	1
06-DS1-036	2	20	1	1	1	1/6/23	5.5	1	2		196		2	1	1	2	2
06-DS1-037	1	46	1		1			1	1				1	1	1	2	1
06-DS1-038	2	23	1		1			1	2				1	1	1	2	1
06-DS1-039	1	62	1	2	1	7/15/22	5.4	1	2				2	1	2	2	1	1
06-DS1-040	2	40	1	1	1	7/20/22	5.3	1					1	1	1	2	2	1
06-DS1-041	2	36	1	1	2			1	1				2	1	1	2	1
06-DS1-042	2	23	1	2				1			386		2	1	1	2	2
06-DS1-043	2	54	1	2		1/23/23	5.5	1					1	1	1	2	2
06-DS1-044	1	25	1	2	2			1	2				2	1	1	2	1
06-DS1-045	2	31	1	2		9/26/22	5.3	1	1		428		2	1	1	2	2
06-DS1-046	2	43	1	1				1	1		55		1	1	1	2	2
06-DS1-047	2	52	1	1	1	7/29/22	6.6	1	1				2	1	1	2	1	2
06-DS1-048	2	43	1	1		7/30/23	5.0	1					2	1	1	2	2	1
06-DS1-049	2	56	1	1		8/1/22	8.8	2					2	1	1	2	2	2
06-DS1-050	1	35	1	1	2			2					1	1	1	2	1
06-DS1-051	1	58	1			8/25/22	6.6	1					2	1	1	2	1	2
06-DS1-052	1	27	1	1	1	8/4/22	6.7	1	1				1	1	1	2	1	2
06-DS1-053	2	31	1	1		12/2/22	5.6	1					1	1	1	2	2
06-DS1-054	1	58	1	1	1			1	1				1	1	1	2	1
06-DS1-055	2	33	1	2				1	1				1	1	1	2	2
06-DS1-057	1	52	1	2	1	8/12/22	7.0	2					1	1	1	2	2	2
06-DS1-058	1	24	1	1		8/16/22	5.7	2					1	1	1	2	2	1
06-DS1-059	2	72	1	1		8/12/22	6.0	2					1	1	1	2	2	1
06-DS1-060	2	40	1	1	2			2					1	1	1	2	2
06-DS1-061	1	40	1	1	1	8/16/22	7.4	1			36		2	1	1	2	1	2
06-DS1-062	2	27	1	2		2/3/23	5.2	1	1							1	2	1
06-DS1-063	1	38	1	1	1	12/16/22	5.5	1	2				1	1	1	2	2
06-DS1-064	2	21	1	1	2			2					1	1	1	2	2
06-DS1-065	2	32	1	1	1	2/19/23	5.2	1	1			1	2	2	1	2	2
06-DS1-066	1	36	1	1	1	9/7/22	5.5	1	1				1	1	1	2	2	1
06-DS1-067	1	29	1	1	1	8/24/22	5.5	1	1				1	1	1	2	2	1
06-DS1-068	1	63	1	1	2	8/26/22	6.3	2					1	1	1	2	2	1
06-DS1-069	1	36	1	1	1			1					2	1	1	2	2
06-DS1-070	2	21	1	1	1	8/30/22	6.2	1					1	1	1	2	2	1
06-DS1-071	1	47	1	1	2			1	1		29		2	1	1	2	1
06-DS1-072	1	49	1	1	1			1	2		141		2	1	1	2	1
06-DS1-073	2	27	1	2	2	9/6/22	5.1	1					2	2	2	2	1	1
06-DS1-074	1	57	1	1	2	9/9/22	6.5	1	1				2	1	1	2	1	2
06-DS1-075	1	36	1	1	2	9/10/22	6.1	1	1				2	1	1	2	2	1
06-DS1-076	1	70	1	1	2	10/10/22	4.8	2					1	2	1	2	1	1
06-DS1-077	2	75	1	2	1	9/11/22	5.0	1	1				1	1	1	2	1	1
06-DS1-078	2	43	1	1		9/16/22		1			605		2	1	1	2	2
06-DS1-079	2	55	1	1	1	9/15/22	6.1	1	1				2	1	1	2	2	1
06-DS1-080	1	63	1	1	1			2					1	1	1	2	2
06-DS1-081	2	39	1	2	1			1	1				2	1	1	2	2
06-DS1-082	1	70	1	1	2	10/27/22	5.6	2					2	2	1	2	2	1
06-DS1-083	1	39	1		1			1	1				2	1	1	2	1
06-DS1-084	1	41	1		1			1			19		1	1	1	2	1
06-DS1-085	1	65	1	1	1	10/1/22	5.1	2					1	1	1	2	2	1
06-DS1-086	1	63	1	2	1	9/24/22	5.2	2					1	1	1	2	2	1
06-DS1-087	2	36	1	1	1			1					1	1	1	2	2
06-DS1-088	2	27	1		1	9/30/22	5.2	1	1				2	1	1	2	1	1
06-DS1-089	2	32	1	2	1	9/30/22	5.0	2					2	1	1	2	1	1
06-DS1-090	2	37	1	1	2			1	1				2	1	1	2	2
06-DS1-091	1	26	1	1	2	2/19/23	5.3	2					1	1	1	2	2
06-DS1-092	1	29	1	1				1	1				1	1	1	2	2
06-DS1-093	1	30	1	1	1			1	1				2	1	1	2	1
06-DS1-094	2	35	1	1	1	10/14/22	6.4	1	1				2	1	1	2	2	1
06-DS1-095	2	71	1	2	1	11/26/22	7.2	1	2		697		2	1	1	2	2	2
06-DS1-096	2	30	1	1	1	11/22/22	5.4	2					1	1	1	2	2	1
06-DS1-097	2	46	1					1					2	1	1	2	1
06-DS1-098	1	30	1	1	1	12/12/22	6.0	1	2				1	1	1	2	2	1
06-DS1-099	1	32	1	1	1	12/2/22	5.0	1	2				1	1	1	2	2	1
06-DS1-100	2	40	1	1	1	11/4/22	5.8	1	2				1	1	1	2	2	1
06-DS1-101	1	62	1	1	1	12/19/22	6.1	1					1	2	1	2	1	1
06-DS1-103	1	41	1		1			1	1				1	1	1	2	1
06-DS1-104	1	52	1	2	1	11/14/22	5.9	2					1	1	1	2	2	1
06-DS1-105	2	29	1	1	1			2					1	1	1	2	2
06-DS1-106	1	26	1	1	2	11/17/22	5.5	2					1	1	1	2	2	1
06-DS1-107	1	37	1	1	1	11/21/22	4.7	1					1	1	2	2	2	1
06-DS1-108	2	23	1	1	1	11/20/22	5.7	2					1	1	1	2	2	1
06-DS1-109	1	75	1	1	1	11/21/22	6.0	1	1				2	1	2	2	1	1
06-DS1-110	2	20	1	1	1			2					1	1	1	2	2
06-DS1-111	1	41	1	1	1	12/1/22	5.9	2					1	1	1	2	2	1
06-DS1-112	1	47	1	1	2	11/29/22	5.9	1	2		353		2	1	1	2	2	1
06-DS1-113	1	44	1	1	2	11/30/22	6.3	1					1	1	1	2	1	1
06-DS1-114	1	38	1	1	1	12/1/22	6.0	1	2				1	1	1	2	1	1
06-DS1-115	1	53	1	2	1	12/15/22	5.8	1	1					1	1	2	1	1
06-DS1-116	2	39	1	1	1	12/6/22	5.7	1	1				2	1	1	2	2	1
06-DS1-117	2	60	1	2	1	12/2/22	5.8	1	2				1	1	1	2	2	1
06-DS1-118	2	21	1	1	1			1	2				1	1	1	2	2
06-DS1-119	1	60	1	1	2	12/15/22	6.0	1					2	1	1	2	2	1
06-DS1-120	2	31	1	2	1	12/7/22	5.4	1	2		200		2	1	2	2	1	1
06-DS1-121	1	36	1	1	2	12/9/22	5.7	1	1				2	1	1	2	2	1
06-DS1-122	1	49	1	1	1	12/10/22	5.2	1			35		1	1	1	2	2	1
06-DS1-123	2	30	1	1	1	12/11/22	5.8	1	1				2	1	1	2	2	1
06-DS1-124	2	54	1	1	2	12/14/22	6.1	1					2	2	1	2	1	1
06-DS1-125	1	25	1	1	1	7/5/22	5.6	1					1	1	1	2	2
06-DS1-126	2	40	1	1	1	12/15/22	5.7	1	2				1	1	1	2	2	1
06-DS1-127	2	35	1	2	1	12/19/22	5.3	1	2		155		2	1	2	2	1	1
06-DS1-128	1	43	1	1	1	12/27/22	6.6	1	2				1	1	1	2	2	2
06-DS1-129	1	42	1	1	1	3/3/23	5.2	2					1	1	1	2	2
06-DS1-130	1	60	1	1	1	12/31/22	5.6	2					1	1	1	2	2	1
06-DS1-131	2	42	1	2	1	1/3/23	6.1	1	2				2	1	1	2	2	1
06-DS1-132	2	19	1	1	1	1/6/23	6.0	1					2	2	1	2	2	1
06-DS1-133	1	37	1	1	1	1/6/23	5.3	1	2				2	2	1	2	2	1
06-DS1-134	1	44	1	1	2	1/16/23	5.4	1					1	1	2	2	1	1
06-DS1-135	1	68	1	1	1	1/20/23	7.5	2					1	1	1	2	2	2
06-DS1-136	1	37	1	1	1			1	1				2	1	1	2	2
06-DS1-137	2	42	1	1	1	1/8/23	5.3	1					2	1	1	2	1	1
06-DS1-138	2	22	1	1	1			1					1	1	1	2	1
06-DS1-139	1	70	1		1	1/16/23	6.0	1					1	1	1	2	1	1
06-DS1-140	1	44	1	1	1			2					1	1	1	2	1
06-DS1-141	2	38	1	1	1	1/16/23	5.4	1	1				1	1	1	2	2	1
06-DS1-142	1	45	1	1	1			1	1				2	1	1	2	1
06-DS1-143	1	22	1	1	1	1/19/23	4.9	2					1	1	1	2	1	1
06-DS1-144	1	27	1	1	1			1	1				1	1	1	2	2
06-DS1-145	2	47	1	2	1	1/22/23	6.8	1	1				2	1	1	2	1	2
06-DS1-146	2	43	1	2		4/26/23	5.4	2					2	2	1	2	2
06-DS1-147	1	44	1	1	1	1/31/23	5.3	1					2	1	1	2	1	1
06-DS1-148	1	35	1	1	1	1/31/23	5.5	2					1	1	1	2	2	1
06-DS1-149	1	36	1	1	2			2					2	2	1	1
06-DS1-150	1	50	1	2	1			1	1				2	1	1	2	1
06-DS1-151	1	38	1	1	2			1	1				2	2	1	2	2
06-DS1-152	2	68	1	1	1	2/8/23	5.1	1	2				2	2	1	2	2	1
06-DS1-153	2	45	1	1	1	2/9/23	5.0	1	2		32		2	1	2	2	1	1
06-DS1-154	2	27	1	2		2/10/23	5.5	1	1							2	1	1
06-DS1-155	1	33	1	1		2/14/23	4.5	1					2	2	1	2	2	1
06-DS1-156	1	31	1	2	2			1			238			1		2	1
06-DS1-157	2	34	1	1		2/20/23	5.5	1					1	1	1	2	2	1
06-DS1-158	2	68	1	1	1	2/28/23	5.4	1	1		87		2	2	1	2	2	1
06-DS1-159	1	21	1	1	1	3/29/23	5.7	2					1	1	1	2	2	1
07-DS1-001	2	24	1	1	1			1	2	1			2	1	1	2	2
07-DS1-002	1	46	1	1	1	6/15/22	5.5	1	1	1	15	2	2	1	1	2	2	1
07-DS1-003	1	36	1	2	2	6/2/22	5.3	1	2	1	226	1	2	1	1	2	2	1
07-DS1-004	1	47	1	2	1	6/27/22	5.7	1	2	1		1	2	1	1	2	2	1
07-DS1-005	1	41	1	1	1	6/14/22	12.5	1	1	1	161		1	1	1	2	2	2	1
07-DS1-006	2	35	1	2	2	10/5/22	5.4	1					2	1	1	2	2
07-DS1-007	1	32	1	1				1	1	1	33		1	1	1	2	2
07-DS1-008	2	23	1	1	1	8/10/22	6.4	1	2			1	2	1	1	2	2	1
07-DS1-009	2	18	1	1	1		6.2	2					1	1	1	1	2
07-DS1-010	1	56	1	1	1	8/16/22	6.2	1	1	1	81		1	1	1	2	2	1
07-DS1-011	2	20	1	1	1	8/17/22	5.7	2					1	1	1	1	2	1
07-DS1-012	2	20	1	1	1	8/23/22	5.8	2					1	1	1	2	2	1
07-DS1-013	1	50	1	1		8/23/22	5.9	1	1	1	200	1	1	1	1	2	2	1
07-DS1-014	1	36	1	1		9/1/22	5.2	2				2	1	1	1	2	2	1
07-DS1-015	1	49	1	1		2/6/23	6.1	1		1	643		2	1	1	2	2
07-DS1-016	1	22	1	1		9/12/22	5.4	2					1	1	1	2	2	1
07-DS1-017	2	52	1	2		10/11/22	6.3	1	1		390		1	1	1	2	2	1
07-DS1-018	1	53	1	1		9/27/22	6.1	1	1	1	134		1	1	1	2	2	1
07-DS1-019	2	24	1	1		10/12/22	5.6	1	1	1	438		2	2	1	2	2	1
07-DS1-020	2	33	1	1		10/12/22	5.2	1	2	1			1	1	2	2	2	1
07-DS1-021	1	49	1	2		10/20/22	6.7	2					1	1	1	2	2	2
07-DS1-022	1	51	1	2				1	2	1	682		1	1		2	2
07-DS1-023	1	30	1	1				1	1		28		2	2	1	2	1
07-DS1-024	1	65	1	2		11/21/22	6.4	1			28		2	1	1	2	2	1
07-DS1-025	2	18	1	1				1	2	1			1	1	1	2	1
07-DS1-026	1	47	1	1		2/6/23	5.5	1	2				2	1	1	1	2	1
07-DS1-027	1	44	1	1		2/15/23	4.8	1	1	1	28		1	1	1		2	1
07-DS1-028	1	84	1			2/15/23	10.8	2					1	1	1	2	1	2	1
08-DS1-001	1	25	2	1				2					2	1	1	2	2
08-DS1-002	1	70	2	1				2					2		1	2	1	2	1
08-DS1-003	1	24	2	1				2					1	1	2	2	1
08-DS1-004	2	61	2	1	1			1			598		2		1	2	2
08-DS1-005	1	24	2	1	1	7/11/22	5.8	2					1	1	2	2	2	1
08-DS1-006	1	45	2	1		7/20/22	5.8	1	1	1	225		1	1	1	2	2	1
08-DS1-007	1	27	2	1				2					1	1		2	2
08-DS1-008	1	57	2	1	1	8/2/22	6.6	1		1	95		1	1	1	2	1	2
08-DS1-009	1	50	2	2				1	2	1	35		2		1	2	2
08-DS1-010	2	40	2	2	1	9/28/22	5.6	1	1		138		1	1	1	2	2	1
08-DS1-011	2	41	2					1	2	1			1	1		2	1
08-DS1-012	2	41	2					1	2	1			2	1	1	2	1
08-DS1-013	2	35	2	1	1	1/4/23	5.4	2					1	1	1	2	2	1
08-DS1-014	2	32	2	1	1			1	1				1	1	1	2	1
09-DS1-001	2	78	2	1	1	7/21/22	5.7	2				1	1	1	1	2	2	1
09-DS1-002	2	37	2			8/10/22	4.9	1	1	2	24		2	2	1	2	1	1
09-DS1-003	1	32	2	1	1	10/20/22	5.2	1	1	1			1	1	1	2	2	1
09-DS1-004	1	46	2	1	1	11/10/22	5.0	1	2	1			1	1	1	2	2	1
09-DS1-005	1	32	2	1	1	12/22/22	5.2	2				1	1	1	1	2	2	1
09-DS1-006	1	33	2	1		2/9/23	4.9	2					1	1	1	2	2	1
10-DS1-001	1	45	2	1	1	8/4/22	6.1	1	2	1		2	1	1	1	2	2	1
10-DS1-002	2	35	2	1	1	8/24/22	4.0	1	1	1		1	1	1	1	2	1	1
