# Supplementary material for: TB and diabetes in Eswatini: Addressing suboptimal treatment outcomes through integrated services
Source: PLOS Glob Public Health. 2025 May 29;5(5):e0004607. doi: 10.1371/journal.pgph.0004607 (PMC12121823; doi:10.1371/journal.pgph.0004607)
Supplement: S2 Data — (XLSX) [file pgph.0004607.s008.xlsx]

## Sheet: KI template
			DM Attitudes									Managing DM in TB Patients					Intervention Components										Other	RA Approval
KI			Prevalence of pre-DMS/DMS			TB Screening for PLDM			DM Screening for TB Patients			Effectiveness of Managing DM/pre-DM with Lifestyle Changes	Effectiveness of DM Medication		Recommendations to Improve DM Treatment Strategies		Helpful Support for TB Patients		Motivating TB Patients to Participate in A DM Program	DM Program Activities			Ideal Duration of DM Program		Best Location for Program
#	Interviewer	Study ID	DMS Prevalence / Changes in Prevalence	People at risk for DMS	People with DMS/Pre-DMS	Attitude	Benefits of TB Screening	Challenges of TB Screening	Attitude	Benefits of DM Screening	Challenges of DM Screening			DM Treatment Complexity		Attitude towards Continuous Medical Education (CME)	Types of support	Preferred Format (Face-to-Face or Virtual)		Diet	Physical Fitness	Weighing Patients	Duration	Meeting Frequency	Location for Program Recruitment (Clinic or Community)	Location to have program meetings (clinic or community)
1	FX	00-KI-01	Increased DMS incidence, especially among those HIV+ on DTG	NR	More people with DMS	believes it should be routine for PLDM	Catching TB early to provide treatment; TB screening is practiced routinely	Facility Issues: Lack of resources; overworked staff; Patient Issues: inconvenience to patients due to limited time; prone to response bias to get medication quickly and go home	Believes DM screening is beneficial	Contributes to efforts to mitigate TB burden	Lack of resources, both HR and equipment availability	Believes it is more effective and affordable if consistent, compared to requiring medication	Effective but has potential adverse effects to client	Not complex	Invest in HR and equipment resources for DM screening treatment; implement patient education	Supports CME	Up-to-date clinic personnel and client interactions; investing in leaflets and mass media for patient education	NR	Provide transport; provide groceries to support adherence; provide rewards upon continued adherence	Bring in dietician to educate clients	Bring in exercise gurus and relevant issues to talk about sports and exercise	Believes in weighing patients at every point of engagement	Continuous	Depends on patient needs	Either clinic or community (depending on ease of accessibility)	Prefers community but also includes clinics	Managing DMS can be not patient-centered and self-treated; Emphasize educating non-biomedical practitioners (i.e., traditional healers) with TB and DMS to better engage patients who seek help from them.
			“Well from my end I have increases in terms of diagnosis, not really sure whether its pre-TB or pre-HIV, but surely, I have seen some rising incidents…HIV positive clients particularly on those that we have put on DTG. We are sort of seeing a emerging of TB in those clients…”		"Again, maybe to underline what is in the background, obviously like I said earlier on my opinion is sort of limited to the context to which I operate…which is again HIV positive clients…so we are seeing an increase in diabetes diagnosis in those clients”	“So, I think we have done or met some dramatic improvements when it comes to TB screening in all clients, including clients who have diabetes and pre-diabetes, so generally the screening has improved dramatically for all clients but also in those clients we have seen pre-diabetes …however I don’t think there is specific emphasis of TB screening on those clients. The emphasis generally on all clie…	“…the benefits are clear, so we know that people with Diabetes or pre-diabetes of immune suppression due to their condition or given that these people are already on ATT’s or by utilizing TB screening they also benefits …in terms of these…its extensive or there is service …so for me the benefits are clear, we get to diagnose them early…put them on effective treatment early to make sure” "...TB sc…	"As far as the healthcare system challenges are concerned obviously this has a bearing on resources…resources in general. So, we obviously need people to be TB screening officers…so generally we have seen a decline in numbers because there hasn’t been enough HR support for these clients, so on this aspect we find nurses who already overloaded with work." "...most of these clients don’t want to be…	“I think [DM screening] is good, it is beneficial."	“Of course, as far as infection prevention control is concerned, we want to contain TB before it spreads to anyone else, so it also contributes to the efforts to try and mitigate the TB burden from my point of view”	"Again, it is the issue of resources. Human resources to begin with…people are they not overloaded already with responsibilities; there other issues are having the instruments…the tools to use…do you have the glucometers in place…if you have the glucometers…do you have the strips to use??? Oftentimes you realize that these things are not there even if you want to screen…even if you have the human…	" Lifestyle modifications are very effective if done consistently and also you can see that they are in terms of cost analysis …they are cheaper…just adjusting the lifestyle than to take medication. From the public health point of view people that require those medications …there are costs attached to that and for they client…they are the cost to go…if the service might be free but for them to tr…	“…they are effective. They can effectively lower and maintain the glycemic levels…however with all medications you have adverse events in clients…so those adverse events may also affect adherence to those medication which in turn will also then adversely affect your glycemic control. So, it becomes a vicious cycle once you start having these adverse events. But by and large in terms of glycemic c…	"Diabetes treatment is not complex. You can even…Now there are newer methods of managing diabetes is patient centered and you can even relegate the treatment to the client. The client once they understand their own bodies would even manage the diabetes themselves either with lifestyle changes or even doses…once they understand how to do it…its not complex at all	"...lets invest in the resources and also you know…we can also learn from other sides… other countries…how to be innovative in terms of …I mentioned the issue of self-screening for some clients that are able and also improve access to screening services themselves…so again it comes to the issue of resources in places." "...so patient education in place and to make sure the healthcare providers ar…	"[CME]'s a brilliant idea, in fact in our organization we are writing a concept to try and recommend this to the Medical Council in Swaziland, so that we have a standardized continual medical education for doctors and other care providers. "	“… it needs to make sure the HR that interact with these clients are up to date…resources are invested as far as screening is concerned…so we talked about the tools, glucometer and strips in addition to that we need to continue educating our clients who have comorbidity of TB and diabetes or TB and pre-diabetes condition..." "...they can also invest in leaflets…patient leaflets where clients can …		"...we have incentivized these people, so we are able to provide them with transport so there is access so we cover their transport costs …and the minimum some groceries to help them with adherence but going further than that we have used other tokens…for graduating someone who has finished therapeutic treatment there is reward when it comes to adherence. Give them some token for graduating and s…	"...you also need to educate the audience in lay man’s terms so that they will be able to understand the section and also need to have a section where there is pure interaction where these clients share their challenges, opportunities and ideas on how best to manage their condition…also include other activities from other areas…so you can talk about sports, exercising…so now we have people helpin…	"...you also need to educate the audience in lay man’s terms so that they will be able to understand the section and also need to have a section where there is pure interaction where these clients share their challenges, opportunities and ideas on how best to manage their condition…also include other activities from other areas…so you can talk about sports, exercising…so now we have people helpin…	"[Weighing patients] is very important…yes…this has been recognized that the client comes to the facility…because you remember obesity is a risk factor for diabetes, so it needs to be monitored and managed if it sorts of appears. Apart from that some of the side effects from diabetes medication can also cause weight gain but apart from that…diabetes itself can also cause weight loss… so yes, it n…	“…because you remember diabetes is a lifelong condition…so it needs to be lifelong”	"...I think a short answer to this is patient centered…what are the needs…your specific needs...it depends and convenience of the client…you can’t really say a month or two months”	"...Sometimes it can even be from our perspective we can provide services in their homes if they can’t come to the facility or primary care ideally is better because it is where the patients are but if not, there are other complications that may arise…secondary or tertiary services but the underlying statement is it needs to patient centered and give services to where they are”	“To me it can be both but depending on your clients. Community is the best, it is easy for them to come and also to bring the services…the program…the …is sensitive …the content that they are familiar with…there are used with dealing with stigma…there is still stigma…so they might say o…they rather come to the facility…meet at the facility because of these stigma issues that surrounds this condit…	"Cadres themselves need to understand and be updated with the best medical care …so this would enable them to educate the client and interact with them… also in every point they are able to screen or if already diagnosed to also monitor those conditions each time they interact with the client. Something interesting is a innovation I came across was…they can borrow from the malaria program did…in …
2	NS	00-KI-02	Increased DMS prevalence (among younger generation)	Increased risk due to: lack of physical activity, sedentary jobs, poor diet	More people with DMS	Believes TB screening should be routine	Catching TB early to provide treatment	Unsure	Believes DM screening is important to ensure TB treatment success	Receive proper treatment; controlling diabetes while getting TB medication	No integration of TB/DMS care	Believes it as the best way to go, but sees it effective as a prevention measure rather than management measure	More effective with integrated lifestly changes	Unsure	No recommendations	NR	Health education and support groups for better diet and exercise (lifestyle changes)	Face-to-Face (but open to virtual)	Surveying TB patients on challenges and preferences to develop a more effective program	Providing healthy food to eat at work; educating patients on shopping for healthy food in a smart and affordable manner and cultivating their own food	Exercise Classes: once a month, then transition to twice a week; walking clubs	NR	Continuous	monthly (either one week per month or once per 3 months)	Community	Community	Ensure that lifestyle changes to control NCDs do not stop after TB treatment success
			“Diabetes the silent killer I think we are seeing an increase in the level of diabetes In the country especially in the young generation back in the day we used to see gran mothers has diabetic like the older generation but I think now the younger generation is having diabetes or pre diabetes so yah.”	“Yes, yes I think also the lack of physical activities because most of us now have office jobs we have money we buy junk food and I think that is contributing to the diabetes prevalence.”	"“There’s an increase we are seeing an increase in diabetes.”	“I think this program can continue to mentor facilities to implement this [TB screening] program and provide support to facilities that are seem not to be doing maybe the challenge also will be you know when something is routine it means we have to check all patients when coming in it easy to get complacent and we just say ahh they are not coughing they are here for a stomach ache or they are her…	"it’s a benefits to catch it early so we can provide treatment.”		"...so I think this [DM screening] is important and also this could be ongoing especially throughout the [TB] treatment and continue with the treatment and we were able to control that glucose levels treat because we don’t want to treat patients for TB and give them another treatment.”	“For TB patients I think the benefit could be that if they do have the diabetes they will receive the treatment right and also they will have the diabetes under control as they get medication.”	"“Of diabetes screening I think there is no integration yet for what I have seen so you find that for TB patient are just treated for TB may be they are tested for HIV cause they are seeing no integration of TB and HIV right HIV patient are being tested and treated for TB and TB patients are tested and treated for HIV so I think that could be the challenge and staff not capacitated and it’s not i…	“The effectiveness I think lifestyle changes are the best way to go so before you even have the diabetes or once you have they are the best way to go because even our medication right they might cause challenges but also like so like I think it would be worth to know it of interest to know why people are eating the way they eat? Why people are not exercising? Is it the jobs that we do? Do we real…	“Mhh I think they are effective from what I’ve seen, I think they are effective for people who do get their treatments I think they are more effective with integrated lifestyle.”		"…so I don’t have much to contribute there.”		"“I think they will provide health education and educate them on what they can eat, exercise or maybe also put them in support groups like have people who could just follow up on them and help them with whatever they can help them with or teach them how to make healthy foods and I know there is a TV program who gives them food packages and maybe they can also look to that maybe they can see how t…	“Or well in the covid-19 era I think we can adapt to virtual but I think face to face is really the best or maybe people don’t have time, time it could be a questionable thing and also resources when it comes to transport and things like that.” “Face to face or virtual I think face to face is always the way to go because it makes it more personal but virtual can also be integrated in the system r…	“…like conducting the survey of patients to know their challenges and what they will prefer instead of just developing a program of what we think they want but for something that is practical something that is doable for the patient for example if we talk about healthy eating right are we teaching them about affordable options or we just talk about healthy eating but then no ways to promote what …	"...to provide healthy foods at work sometimes we have canteens and make sure we are giving them the healthy foods that we are encouraging them to eat in that places of work.” “I think that’s also important because most of the time you shops you do want to get the healthy things you do want to buy mushrooms but (laughing) when you look at the price right and that could be an important thing and a…	“Exercise classes yes but I think like the program to make that consistent once a month when we wait or maybe we do twice a week to do the exercises we encourage walking clubs things like that cause sometimes we just people don’t exercise because they don’t want to but they don’t have time I think we so if can provide and make sure it’s consistent.”		"Ahh things should be just continuous honestly because it’s a life style so I think the longer the better.”	“Meetings could be monthly or once a week in a month but have activities in between and some exercise classes.” “If it’s monthly okay once in three months.”	“I would say somewhere else in their community or wherever they prefer as much as it is part of management but I think for people to be interested people to come it would be nice you do not feel like a clinic visit.”	"“Community yes I think community say I always go to the clinic anyway for their treatment refill and management so I think it would be nice to sort of have a different place.”	“…speaking of TB patients right it would be the treatment duration and after that so I think maybe if there could be a way continuity to say when having TB and your treatment was successful but don’t stop with the healthy living don’t stop all this when it comes with TB and lifestyle changes and how people could sort of integrating the NCD program sort of transition from TB into NCD.”
3	FX	00-KI-03	Increased DMS/pre-DMS prevalence	Increased risk due to: lack of physical activity and more people presenting with high BMI	More people with DMS	Believes TB screening should be mandatory	Catching TB early to provide treatment; integrating TB/DMS screening prevents one disease undoing the treatment of another	Association of TB screening with stigma among people	Believes DM screening should be routine as standard of care	Identifying DM early to provide prevention measures; check if TB medication is contributing to DM	Lack of resources	Believes it to be effective, but notes it as a difficult task, including among TB patients	Very effective if well administered	Complex	Inteegrate TB and DM management and ensure it is client-oriented	NR	Provide health education for the diseases and at-home management, first as a support group, then transition to one-on-one support	Face-to-Face (virtual is good has limitations due to patient access to platform)	Effective health promotion tactics about diabetes and DM screening (?)	Providing food preparation classes, affordable food shopping guidance, and food cultivation	Exercises customized to patient's age	Believes weighing patients is ideal	Continuous	Once a month (15 minute meetings)	Clinic	Clinic	TB medication and other medication might be predisposing patients to weight gain; patients should have their own devices for constant DM self-monitoring during lifestyle change intervention
			“In Eswatini we are seeing an increase in the prevalence of diabetes /prediabetes its mainly because contributing factors because diabetes or prediabetes include risk factors that will physically activity of which disposes people to diabetes whether people are growing older over the age of 40 years and they are most likely to develop diabetes also some medications that can our TB patients like ri…	“Yes due to the lifestyle people are no longer active they are no longer physically active when we look at the statistics from the CMIS which is our plan management information system people are presenting with high BMI of which it talks to obesity it talks to overweight of which that could disposes people into risk of developing diabetes.”	“Yes I think we are seeing more and more people developing diabetes …“	“I think [TB screening] should be mandatory for every patient at entry point to be done despite that or is sick or not sick so I think TB screening should be mandatory also further it should be done also for those clients in the wards because usually those clients that are in patient usually are not done TB screening that is in facilities.	"“So benefits of TB screening for people with diabetes is that we are able to identify early TB amongst patients who have diabetes because we don’t want to treat them for two conditions because we know when they are being treated for this two conditions it becomes we expect more severe outcomes hence it is very important that we screen our diabetic clients for TB because we know by doing hence it…	“I think mainly because usually people is associating TB screening mainly with stigma to other communicable disease such as HIV so there’s always that stigma yet it’s a good initiative to screen everyone despite of the condition we have.”	“I think diabetes should be done routinely or should be standard of care for all our TB patients because we know they are most likely to develop diabetes so it should be done it should be a mandatory test before diagnosing or before initiation into treatment and the more early in the of diabetes so.”	"“I think it is the early identification if ever they are prediadetes and then now we know that we can do prevention measures and maybe diagnosed them we are going to start them early onto treatment and further we will know that from today they actually developed a diabetes and further we started the treatment so that we know that maybe rifampicin the drug was not a contributing factor I think we…	"“Mainly are the issues of resources when we talk of diabetic screening we need to have … we need to have usually when we look unto diabetic management one of the just NCD in general one of the limiting factors are the available of resources so when if we don’t have this gadgets and the commodities it means we cannot we need to have this resources in order to do the screening in the absence of th…	“Yes my thought will be that lifestyle modification is not easy we are so it’s even linked to our TB patients because we state of ambulatory state so when we talk of physical activity there are limitations so when we talk of so it becomes a challenge to impose this lifestyle are in sufficient so I think those are some of the challenges they have otherwise if we are able to do that it might be ver…	“My thought about the effectiveness of diabetes medications and glycemic control is that they are very effective if well administered so that we are able to see we then makes the clinician to their glycemic control targets and then if not we are able to adjust glycemic controls also considering other medication and other medications we are taking.”	"• “Yes diabetes treatment yes it is complex …because we need to constantly monitor the client there’s lot of control that we need to do or before we have to monitor or when we are trying to control the blood because it also include what the food the client is also taking the lifestyle so it is complex and need to monitor constantly at some point we have to request your client to even they have t…	“I think the most important thing is this integrated because it’s becomes easier to be client oriented for the cost to condition so integrated management opposed to the clients in different people for their different conditions it is both approved and managed or on both TB management or MC diabetic management because that is also going to allow that client to be able to looking to the massages of…		“I think support that could be given to our TB patients regarding Prediabetes I think I have already highlighted the management that also include the medication also when doing the medications the chemistries that are needed to manage this clients or also the health education on the two conditions and how we are supposed to manage or you are supposed to manage yourself at home you have TB and fur…	“Virtual could be good but the limitation could be capability of our clients or being able to be connected to those virtual platforms because they will know we have of transmissions but in the absence of that....”	“I think this will include I don’t know what structures are there for the TB program regards to the clients in terms of support groups and things like that but if there are issues of support groups I think so whatever TB diabetes are messaging or health education in those groups to educate them about diabetes and how to prevent diabetes if they don’t have diabetes at the moment and also educate t…	“That will also be feasible because and also when we talk about the types of food we also look into how affordable the affordability not just shopping only but also will be looking unto what type of food as they actually grow or cultivate on their own which is “ “Yes that could be very good because one of our management looks into lifestyle modification, how they should be teaching classes and ho…	“Yes it can work as long as it is customized to their age to their capabilities of doing those exercises.”	“I think that would be ideal because weighing our patients because also informs or tells them about their weight gain which talks to overweight or obesity so that it’s also ideal to encourage them to.”	“I think this we cannot give just a specific timeframe but should be an ongoing thing because a patient need to be reminded a patient on every visit or we frequently need to educate the general about diabetes so I don’t know if I should put a timeframe or I will just say for every contact with a healthcare worker they should be…”	“I think like I highlighted earlier on for clients it is better to remind them that every visit once a month we might also because we really need to be this is a lifestyle choice so we start habits that …” “In order to make sure also the client is less interested or its now bored I think 15 minutes meetings and talk about issues should be enough unless they have further questions or concerns that…	"The best place to receive the program is in the health facility."	“If we want to reach more people especially in those who are still not having this two conditions it will be ideal already dealing with clients with diabetes I think the clinic is the best facility to see this clients.”	“…because of weight gain and standard of medication that is not there drugs that we are taking even with our TB and also HIV patients which are taking drugs that are exposing them to weight gain maybe if we talking about TB we have rifampicin may also predispose them to diabetes know also that our TB is immune suppressed and also that can be issues of developing diabetes.” “…because we need to co…
4	FX	00-KI-04	Unsure about DMS prevalence among TB/HIV patients but believes its 14% overall; believes prevalence is increasing	NR	Believes more people are dying from unmonitored NCDs	Believes TB screening not practiced routinely among DMS patients; trying to revive the integration of TB/DMS screening	Catching TB early to provide treatment	Financial constraint on government part; not enough screening tools; increased mentoring for screening adherence by facilities	Believes DM screening needs to be strengthened	Prevention of complications; reducing mortality; improving TB treatment outcomes	lack of resources; poor documentation	Believes that lifestyle change recommendations need to be provided to patient upon initiation and in subsequent visits	Not effective due to DM drugs negating TB treatments	Not complex	Healthcare providers monitoring patients; strengthen screening mentorship; otherwise unsure	Supports CME	Group support to encourage collective discussion	NR	Providing incentives like food since those financially constrained may be hungry	Health education on diet	Include exercise	Believes in weighing patients during each visit to better monitor them	Continuous	every 2 months or quarterly (for half a day)	Clinic	Clinic	“…so healthcare workers really think that maybe we start monitoring the NCD’s we will see that they are a contributing factor to the mortality”
			“I’m not really sure about that…because all along for so many years I’ve been focusing on TB…just purely TB and HIV. So, for Diabetes I was not like into it but as a Program we have started an integration so according to…I was gathering statistics from the NCD Program so according to their statistics...Diabetes is like 14 percent, however we would like to know the prevalence among the TB/HIV pati…		“…however, we are seeing that a lot of patients are dying…so there is assumption that they are dying due to underlying NCD’s that we were not really monitoring”	“There was a time where we were trying to start the integration and able to visit sites…Diabetic clinics…we were encouraging them to do screening. During those times, it was a pilot…just few facilities during that time, so diabetic clinics were really doing the screening, they had the TB screening tool…they had the presumptive case TB register, so they were screening…they were referring if they s…	"“You know people with Diabetes are at higher risk of getting TB because of their immunity, so if we screen them routinely, we will be able to identify TB cases early before they complicate because if you have TB and you have Diabetes then you have the …treatment becomes a challenge it complicates, so it is better to catch it very early so that the treatment it won’t complicate”	"I guess another challenge for them even if you can do the screening some of them will complain that they do not have the sputum hence it delays the diagnosis this why now we have said even of the client is presumptive but doesn’t have sputum…please refer to doctor to prescribe chest X-ray, so those were the challenges we’ve have seen for screening and now again because of the financial constrain…	“…we really need to screen diabetes among TB patients because one of the drugs for TB has a habit of increasing the blood sugar levels, so patients end up having diabetes even if they started TB treatment without”	It is just It is just prevention of the complications, reducing mortality because at times, you wouldn’t know the patient has diabetes, you would just treat the TB only and you find that the diabetes ends up killing the patient so I think nit would help in preventing mortality and improving TB treatment outcomes"	“…lack of the equipment like glucometer machines…at times the glucometer would be there but there will be no tests strips so those challenges with the equipment" "another thing is the issue of documentation…at times they will check the patients but won’t indicate, so we won’t know …so we come for the reports it will be like they do not do the screening yet do but they don’t record"	“I guess that should be a package when a patient is being initiated on TB, so it should a package of care. The information should be provided during the initial visit, so that the client knows everything, you give all those information or the benefits of behavior change during first visit and in subsequent visits you keep on reminding the client”	“I know …what I know is that we have seen those clients with diabetes at times when they start getting TB treatment, their blood glucose level …at times does not respond to the medication, so I guess it is that drug to drug interaction and which means that clients co-infected…TB clients co-infected with diabetes should be closely monitored because of those challenges”"	"I don’t think [DM treatment] is complex…I guess if you are just following the prescription…I don’t think it is complex…and following the orders like you do the exercises…monitor your diet…it isn’t that much complex"	“I think it will go back to the healthcare worker providing services for that patient about asking because at times they won’t even ask…asking the patient initially if the patient if the patient is on diabetic treatment so that they can be able to monitor during the treatment course of TB and it is about ensuring that the healthcare worker also during monthly visits also monitors…not just TB thin…	"Yah, that one is key… because if we continue giving our clients education on their sickness and in the medication, they are taking …importance…things like that …I guess it will be easy on the client part to take the medication and to know what is happening in his body or her body hence it will prevent them from interrupting the treatment"	“… the group would be effective because the one on one at times you would find the nurses are very busy but if you do a collective discussion…if they have come for their refills…on the diabetes side…clinic…you just provide the necessary information…you can still do one on one if the client maybe it is just sitting in front of you just to thoroughly give the information that is missing”		“It is just providing the information telling them about the benefits or else what we have seen now…people are so financially constrained outside, and people are hungry I would say especially the sick ones they don’t have food, so maybe giving them small incentives…food packages it will encourage them…say every time they have to come, we give them something…so it will encourage them to always com…	"I guess it is the issue of the diet…just information of what type of diet they take and what type of exercises…and then even about the disease itself…the disease process …information about how it affects the body and then the benefits of the treatment"	• I guess it is the issue of the diet…just information of what type of diet they take and what type of exercises…and then even about the disease itself…the disease process …information about how it affects the body and then the benefits of the treatment	"“…that one is key because even for TB every time the patient comes, we have to weigh, so that you can monitor…so that you modify the treatment…you increase the doses…you decrease the doses based on the weight and the weight will also help you to see if the patient is improving or not…so weight is a vital sign that should be taken”	"Diabetes is a chronic disease…I guess it is just there…constantly"	"“For a start in the initial phases…we can do it in phases. It could be maybe monthly…monthly until you see that…there is stability…people understand everything seems to be stable then we can then stage in to be maybe…2 monthly …or quarterly”	"“In the TB clinic because if you think of another venue, it would be issues of transport and so on…the logistics would be too much…so if you say in the facility that is nearest to you where you are taking your meds so that would be at least better”	“In the clinic because at the community because you know we are government we don’t have transport of going there so it would be hard for the healthcare workers to go to the communities to hold the meetings…so I think it is preferable to know that on a certain day there will be the program meeting…here at the facility so that everyone comes”
5	FX	00-KI-05	Unsure about DMS prevalence change	More people at risk	More people with DMS, unsure about pre-DMS	Believes TB screening is not practiced routinely; TB screening should be mandatory	Catching TB among DM patients since they are more prone to sickness	Unsure	Good initiative since the client is more immunocompromised and prone to sickness	Better monitor and TB and DM simultaneously	None	Believes it as effective since health improves from such lifestyle changes	Good effect if monitored but not really effective	Not complex (unless patients are afraid of injections for insulin)	Necessary to follow up as patients need to be supported and monitored	Supports CME	Support groups for education programs; provide awareness feedback, and monitoring	Face-to-Face (but also SMS)	Clearly stating the benefits	Health diet education and teaching healthy cooking	Include exercise	Necessary since weight loss is a sign of TB, but also to monitor those with DMS to make sure they are in good shape	Continuous	Monthly or every two weeks (meeting time around 2 hours)	Clinic	Clinic and community, but leans more to community for broader outreach	Necessary to monitor medication adherance
			"Mhh...I’m not quite sure how prevalent it is but I know that there was a time when it had gone down but there was a point where we were focusing on COVID and then after that it was like we were seeing a lot of numbers ...I’m not really involved in the TB department, but I do monitor some statistics sometimes."	"Yes…"	“Ok in terms of diabetes and pre-diabetes, I know there are a lot of diabetic patients …even around me I have so many people I know that are diabetic …so even with the diabetic patients we have a lot in the hospital…I know we have a lot a lot of patients with diabetes and pre-diabetes actually”	"I doubt [TB screening is practiced routinely]…" “I think like I have said patients with diabetes always come for routine checkups so… so it should be a mandatory test that they should be screened for TB”	“Because I think it is a good initiative because people who are diabetic, they are usually prone to more sickness so I think it would really benefit them”	"There is none that I can think of right now but patients with diabetes do routine checkups...I’m not sure"	“Ok, I think my answer is still as the same as the TB screening on diabetic patients because obviously they are immune compromised so they are prone to a lot of sickness so I think it would also be good initiative”	“Yes, definitely because then if you have TB, if caught…monitored maybe even make it better for them to manage the TB as well as treating the diabetes at the same time”	"[No challenges] that I can think of…"	“I think I can be effective because obviously if you are monitoring your diet and make lifestyle changes obviously your health improves…your health improves”	“I think also with the treatment will still have a good effect if it is monitored. I’m not sure but I think it is effective”	"Oh, ok I know people use insulin, so I don’t think that’s complicated maybe for the ones who take the injection...people are scared of injections ...yes"	"I feel that [following up on patients] is very necessary ...they really need the support…"	"[CME is] [d]efinitely very important...everywhere because you know things are changing...there is improvement...it is very necessary"	“I always support groups [for education programs] because you know it is easier that way and when you are in a group you feel the support …that you are not alone”	“Face to face because virtual…I don’t think it is very much effective …people don’t…you are not sure if people are listening or not you know…but face to face you the people they are there…you are sure so...so I always support face to face” “Yes, because some people don’t have data…others don’t have phones that are...that have WhatsApp…SMSs are always effective”	“Clearly stating the benefits…stating how it is going to benefit them because if you actually tell them it is going to benefit them and their health to improve it…managing of the sicknesses...they should clearly know what the benefits are”	"“…definitely teaching them about the dietary things…how to manage their diet because diet is very important especially in diabetic patients …so that would be key…and exercise as well”	“…definitely teaching them about the dietary things…how to manage their diet because diet is very important especially in diabetic patients …so that would be key…and exercise as well”	“I think that is very necessary because one of the signs of TB I think is weight loss so managing or monitoring the weight will actually be one of the ways that they can pick if there is any change as well as in diabetes overweight…you don’t need things like that so you definitely need to make sure that you monitor the weight and check if they are still in good shape”	“…I think it should be an ongoing thing actually because the people have the diabetes, and it is for a lifetime”	"Monthly or if it is frequent...every 2 weeks" "[An ideal program should be] 2 Hours or ...maybe 2 hours is not much ...maybe morning to lunch depending on the activities"	"Primary care clinic"	"Definitely in the clinic because ...you need to go to the people so clinic sometimes some people are not so willing and also if you go to the community, you will target a much broader population"	“…it is very necessary because to monitor if they are still adhering to the medication…you know…taking it correctly”
6	NS	00-KI-06	High DMS prevalence; prevalence staying high	More people at risk	More people with DMS	Believes TB screening is practiced routinely; notes that Eswatini was the first to integrate TB/DMS screening after WHO recommendation	Catching TB to provide treatment; integrating TB/DMS screening prevents one disease undoing the treatment of another	Screening not well established in DMS clinics	Believes DM screening is imperative	Intervening on DM early improves better outcomes and quality of life after TB treatment; checks why TB patients are not seeing recovering glycemic levels	Initiating diet control upon DM diagnosis for TB patient	Believes for lifestyle changes (i.e. diet and exercise) to be imperative to improving quality of life	Effective but limited by the availability of medication supply	Complex	Improve patient monitoring	Supports CME	Support groups since it allows for clients to ask questions	Face-to-Face (also phone messaging)	Takes very little to convince patients to join	Cooking classes; teaching about healthy food options	Exercise at a facility or club to ensure monitoring	Believes in weighing patients (and including other lab measurments) to track DM and hypertension	Continuous	One meeting a month is preferred (1 hour min, 2 hours max)	Clinic	Community	“We are happy and we do not know that there is a study and it will help the status in the country because we do not want to lose patient.it will improve the life of the patient.” "...so we were the first country to establish ourselves to integrate TB screening and diabetes from the country that we are we ended up being the first country we established this integration process for NCD program in a…
			"The prevalence of diabetes and prediabetes in Eswatini is high like any other country because we all know that this is an area that is not focused in the past its only now that we have noted the quality that is happening under diabetes and that is now we are trying to improve the way we were tackling diabetes patients ,for instance we used to have diabetic patients there and diabetic clinic ther…	"Yes we are"	“In our station where I work yes we do [see more people with DM] actually, actually the world health has recommended us as a TB we are integrate TB diabetes it’s like its escalating and we were also so we do have.”	“It is practiced routinely I haven’t been to the facilities to check on that so I wouldn’t want to say I have better information, I’m not sure if the screening is taking place in the facilities yet but what I know is if the patient is diagnosed with diabetes they will be screened.” "The world health has recommended that we establish communities on screening for diabetes and screening for TB so th…	"“The benefits of screening people with diabetes we identify them and put them on treatment it is very important to screen diabetes to people with TB.”	“The challenges of TB screening they aren’t that much challenges except that in the country we are still not yet well established in the diabetic clinic but I want to believe that we have established the screening officers so they are screened for TB but when it comes to screening in the diabetic clinic for it is still the challenge we do not have equipment in the country, we do not have those th…	“Diabetes screening for TB patients is very imperative because our patients we may not see why they are not recovering its glycemic level with their condition. We all know that diabetes can musk TB symptoms and it can be vice versa so we should not ignore diabetes when we have TB patients we need to rule out that that patient have TB has no diabetes as long as the sugar level of that person is no…	“The benefit is that we have a good outcome they will recover and for the individual the patient will have quality of life there after treatment because there will be no need of treatment because he had recovered for the country we will also reduce the number of patients with TB because as long we have the patient with diabetes they don’t forget they continue to stay with TB because the is no rec…	“The challenges is that with TB when it comes with TB we expect them to come with good diet normally we expect a patient to be having weight when they have TB when they have diabetes they have to control their diet this is one of the challenge that we need to address because we can have the patient going into glycemic level while we are addressing the nutritional aspect so it ‘is very important t…	“Okay I have spoken about diet already I think I will talk about exercise its very imperative for TB patient to exercise so then a diabetic patient exercise at a minimal level as long as they are under control so they can still exercise so those are the things I can advise.”	“The medications that we have sometimes they run out of stocks they are quite effective sometimes they run out of stock but I will say my own observation sometimes when our patients are not in control they really need to put them on those drugs that are for instance if someone has glucose level that is high there’s need to admit them for a short time their controls so we need to start the otherwi…	“It quite complex yes it is complex because we need to monitor so we need to monitor for me to give them the right regimen the patient may need to reduce the sugar levels and then adjust for the patients weight according to the type of diabetes and follow that according to that some patients may not be literate enough to understand that so that one is quite complex.”	“I recommend that we improve us continue to monitor our patients and lead them appropriate so when we monitor our patients we adjust it...we monitor out patients.”	“Continuous medical education is very important because people are informed if we do it continuous we are empowering that patient they will know their condition they will know the symptoms so that they can see when they are not well it’s very important to empower patients with information.”	“I think as we speak we are integrating TB and diabetes so the support that we are giving the is continuous education that is taking place every day that they so that on its own its very important to make sure that patients are not only patient but communities if we ignore diabetes we are not winning the war on diabetes and TB because we also not we have a community group that encourage on people…	“I prefer face to face because when virtual someone can be distracted on concentrating I know with this covid-19 it can also cost its much better to have virtual I prefer face to face but that is my understanding.” "...I have seen a quiet number of messages being sent through whatsapp like MTN, we can also send those messages to make our people alert of the impact of diabetes very short messages …	“It doesn’t take much you know when this people have TB this people they are very much alert of their lives so telling them on diabetes it will not be a problem to have them on board you have to make them aware if they are not getting data diabetes it is hidden in the so I don’t see it as a problem but what I know is we can only to a patient who have diagnosis we still have people who are out the…	"“It is very important because most of this the moment we teach people to cook nutrition they understand and control their weight.” "...its where most people lose it buy this junk food and things that and what I have noted that we have migrated from our cultural food that were not exposing us to this diabetic and we are losing this foods we are eating and we don’t even know how much damage we are…	“That one will be good as long as it is exercise but my question is where do we have such activities it has to be somewhere in a club where we decide that we are scheduling you for this day. “we can always come up with something besides giving them the exercises we can also tell them to do that at home and what we can do at the facilities to monitor if they are doing the exercises.”	“Program a diabetes program must ensure that we have all the SOP that will direct people on TB as they come for diabetes we must also make sure that we have all the necessary measurement equipment’s ,the scales the weight measurement the MOAC and we also have because we are looking at diabetes here but we also have people who are on hypertension who have diabetes because of the drugs we need to c…	“the duration in terms of the broad it should take for life because in terms of everyone who is enrolled in diabetes can become enrolled in it you can say can we do this for 3 years or so once we have started something that is beneficiary to our clients we must continue who are also coming in .”	“at least one meeting per month.” “for me it shouldn’t be too long not exceeding 2 hours with a minimum of an hour.”	“In both in primary care and in clinic and also in the diabetic clinic so we can have them in the TB unit.”	“For the patient , I think in the community because that’s where they are we should go where they are and go and attend them otherwise .if it’s the clinic that its far I can recommend we go to the community as am a community person.”
7	NS	00-KI-07	High DMS prevalence	Risk due to: lack of access to healthy diet, low physical activity, BMI	More people with pre-DMS and DMS	Believes TB screening is not practiced routinely	Catching TB among DM patients to provide treatment since they are more prone to sickness	Convincing HCWs the importance of TB screening; patients are not knowledgeable about the diseases and screenings	Believes DM screening should be done	Helps to identify DM to better understand their condition; helps to check if hyperglycemia later in treatment is from DM or TB medication	Lack of resources	Effective theoretically, but difficult to convince and can result in HCWs being seen as out-of-touch with the patient	Effective (needs to be documented with lifestyle conditions)	Not complex	Counseling patients about medication burden and stigma; monitor blood sugar and encourage lifestyle changes	Supports CME	at-home blood sugar self-monitoring; start with group educational programs then transition to one to one sessions to allow patients to ask questions they may consider stupid	Either face-to-face or virtual, depending on local population preference and the type of group	Endorsement at the ministry level; being honor-bound with patients	cooking classes and cultivation technique classes; affordable healthy food shopping techniques	Include exercise (discuss low blood sugar management and sexual aspects of diabetes)	Both good and bad; bad in that it could demotivate patients	Continuous	once a month (1 hour meetings)	Clinic	Community	“Mine is just to say despite everything that have been said lifestyle modification is work I’ve seen them work in my own personal life and in my work experience so we need to make sure that let our patient have lifestyle modification managing diabetes there are some people who are managing their diabetes lifestyle modification let it not be for some patient in the private facilities let it be for…
			“Prevalence of diabetes and prediabetes I think prediabetes I think we have significant number of people with prediabetes of on average BMI of the population our diet practices our physical activity as a country think effect I think prediabetes is so is quite high, diabetic also is quite high like based on the same things as well the BMI and practices and physical activity that fortunately at som…	“Yes like I said before the kind of food that we eat healthy food is very expensive and average people cannot afford to try and go on a healthy diet for a week you will go broke before even you think about it so I think we are getting more people diagnosed with diabetic not only because at risk of the issues that I mentioned before because I think slowly people are being enlighten about being edu…	“Yes am concerned when I first come into the country in 2010 and now we definitely see patients more patients but am not sure whether people are coming to a certain health facility or not but coming in with diabetes or prediabetes.”	"No no that’s a big no and something that people think off last clinician don’t think of TB first when someone is coughing they think of last"	“am like I said before because they have diabetes causes depression so it also improves the outcome as well ,it also helps even the diabetes management the blood sugar becomes better controlled if you find they have diabetes put them on treatment.”	“... I think one of the challenges is trying to convince the health workers to try and make them see that it’s important to screen for TB and diabetic patients they need to be done and two the patients are also not knowledgeable that they have risk of getting TB..."	"...so we need to definitely screen for diabetes and TB patients and am not if they are current.”	“diabetes screening for TB patients I think it is important remember we give rifampicin to our TB patients and rifampicin also increases the risk of hyperglycemia..." “the benefits of diabetes screening for TB patients to diagnosed those TB patients that didn’t know remember this is a slow inset disease so next to pick up questions that have diabetic they don’t know that they have so diabetic and…	“The challenges I think are the same for all the lab aspect of it the glucose stick the glucometers I think one of the biggest challenges we don’t have enough and we all constantly that one of the biggest.”	“On paper it works yes on paper it works but remember our population if you are going to tell a 56 year old women from the rural areas and you telling them about the physical liability in their mind I think us healthcare workers we are out of touch as some of the things so we start telling them about exercise and we go to the garden every day and also lifestyle changes also mean changing the diet…	“They do they do work very well they need to be documented by lifestyle changes like diet and exercise they do work very well yah I have seen them work so I know they do work very well so they need to be documented conditions.”	"I don’t think [DM treatment] is complex getting the treatment twice a day the only we have experience in working in a rural setting we have to get this medication in the morning in the evening for this to take it after food or before food a lot of people don’t consider all those things so we need to its not complex but let they shift in kind of population we are dealing with and the lot of times…	“Counselling I think counselling works remember when we have issue of pill burden so TB patients we know a good proportion of them are going to be HIV positive so we have a TB drugs they are suffering from side effects and also be some stigma we really need to invest in counselling and outcomes this patients of TB not just a treatment alone a treatment to comes as long as monitoring the sugar as …	“Yes continuous education is very very important if you are going to develop among population it has to be instill then we will be like patients from the first world countries developed countries where they have all those information the doctors or the nurses work is just is trying to engage the patients on what difficult they are facing currently we are not in terms of.”	“One we need to give them education if the funds will allow I need to get to a stage where people will be able to monitor at home if they are diabetic/prediabetes their own type of sugar their diabetic /prediabetes we need to get to a stage where people can monitor their own diet I think they need to monitor their own blood sugar so when they come to the hospital they are told their own blood sug…	“It depend with the population for the urban population the working class virtual might work you have seen how virtual worked for us in terms of meetings it saves us time you could be multi-tasking and doing something else and also virtual work for certain population I think it would work for those patients that go to private hospital because they afford face to face also will work also but also …	“What would it take to get TB patients to participate in a program that helps prevent them from developing or controlling their diabetes it needs political wing first from the powers that the ministry of health program our traditional leadership they need to be enrolled it needs to get honor ship from the patient because otherwise it would become your thing as some people will take it as long as …	“Talking about activities.. I think learning how to cook certain meals ... how to grow your own food and I know earlier I mentioned I said what the patient have is very minimum we also know that we can also grow that some of that food in your back yard garden it doesn’t mean you are poor it should be fresh food.” “Yes it’s definitely important one expensive food is not the best and teaching them …	“... would want to talk about physical exercise ...learning how to for those that are injecting themselves and learning how they can inject themselves managing of complications the blood sugar goes low you need to for the men I think it would be better to talk about the sexual aspect of diabetes because you know some of the sexual dis functioning we can talk about it we how they are managing to m…	“Weighing is good and is bad there are some of our patients are on your way from a lost journey today you come back with 2kg you come again in a month it demotivates them I think it’s good at the initial visit but I don’t think it should be done at every visits but I think after you have talk to a patient give them information why is it important for them to lose weight.”	“It’s going to be forever each one teach one like they use to do it has to be a continuous thing because as times goes NCD are increasing so it has to be a continuous thing and from those people that can be recruited in the beginning they continuously they graduate and those that is its honorship."	“If it’s like physical face 30 minutes of talking and another 30 minutes of asking questions that will work and if it’s on the radio I don’t think they can get a slot that’s long if it’s on the radio it might take a bit shorter, if it’s at the mphakatsi (chiefdom) 30 minutes its fine they are doing as well.” “A month once in a month would work in the beginning and based on the experience they hav…	“It depends I think we would have ask the patients yah we shouldn’t take let’s give this question to the client maybe they will tell us the same problem that we have with HIV where we see the need and we trying to give the service to the community and they say no no no people are stigmatizing so let’s take question back to them the patients.”	“Personally despite what I said the community I think it’s good we are not only going to get TB patients and diabetes patients and their caregivers and other community members that are also going to gain knowledge in such that should they fund themselves the diabetic patients in the community at least in their homes they will be able to know what to do what I used to do in the ward I use to help …
8	FX	00-KI-08	Unsure about DMS prevalence change; believes DMS prevalence is high	More people at risk	NR	Need to strengthen TB screening	Catching TB early to provide treatment; preventing mortality due to TB among DM patients	Lack of knowledge about TB screening by clinical personnel	Need to strengthen DM screening	Identify DMS to ensure better TB treatment success	lack of resources; poor documentation	Difficult and not effective unless integrated with medication	Effective if well administered	Complex	Routine monthly follow-up on patients and proper medication adjustments to avoid unwanted drug-to-drug interactions	Supports CME	Educational support groups and proper health promotion (provide IEC material)	Face-to-Face (said HCPs also prefer WhatsApp)	Incentives; provide food and transport reimbursement	Educating patients on a healthy diet	Include exercise	Believes in weighing patients at every meeting	2 years	Monthly (2 hours)	Clinic	Community	“…the NCD program is having a series of training where TB screening is being emphasized by healthcare workers that they should be conducted for diabetes clinic…” “I don’t know how we can do it…have a cadre in the community…yes we know that there are RHM’s in the communities…maybe we have other cadres there but we need to have the cadre that will focus on the diabetic patient at community level es…
			“I’m not quite too sure about the prevalence but what I can say is that according to me it is high, but a lot of people do not know that they are living with diabetes and according to the STEP survey which was conducted in 2014…though I cannot be quite sure about the numbers…I remember that it came out with results that 14% of the population is living with diabetes and 18% is living with pre-diab…	“Yes, they are… even though I don’t have the numbers…if you go there during their diabetic clinics, you can find lot of patients because in the facilities, they have days when they see diabetic patients…there are so many patients there”		“…we have started but [TB screening] needs strengthening because most of the time the screening happens at the …what I know is it happens at the TB clinic for TB patients ….”	“…able to treat them early to prevent mortality because we know that TB is one of the diseases that causes high mortality among diabetic patients”	"The challenge is that nurses were reluctant to do it because of knowledge…the importance of not having the knowledge of screening them for TB but now that we are conducting the trainings…I don’t think we will have any challenges…because we have the screening tools and also we have incorporated the screening in the CMIS, so the screening does…you cannot continue with the patient if you have not d…	"For now…diabetes screening for TB patients…we have been doing it…we started some time ago…the challenge is that some of the facilities they don’t have the glucometers…they don’t have glucose sticks…those are the challenges they face…some of them…also we should strengthen the issue of documentation because they have to document in the registers but when you go to the registers there is no documen…	“…we will be able to identify pre-diabetes among our TB patients also diabetes management and also, we will be able to adjust our treatment accordingly and do follow up of the patient so that our treatment success can be a favorable one…to prevent mortality”	"...the challenge is that some of the facilities they don’t have the glucometers…they don’t have glucose sticks…those are the challenges they face…some of them…also we should strengthen the issue of documentation because they have to document"	"…it is very difficult to change people from their lifestyle but with education…health education to the patients who are affected with the disease…educate them …tell them the importance of changing their lifestyle because even if you can put them on treatment and their lifestyle doesn’t change…so it won’t help much because medication and lifestyle should go together…lifestyle change"	"Ok, if the medication has been taken properly according to the prescription and the patients follows and adheres to the treatment…I think the glycemic control will be effective but if the patient doesn’t comply to the medication …the sugar level cannot be controlled"	"Its complex…"	"I can recommend that once the patient is on TB treatment and is found to be on diabetic treatment as well…we can adjust the treatment because there is a drug-to-drug interaction with the 2 diseases, so because TB treatment does not have a wide choice but with diabetes we have a wide choice…we can adjust the treatment to suit the patient…so that it doesn’t not have the drug-drug interaction"	"Ok, I talked about the continuous medical education…patients about their diabetes management and also we should also go to the communities…to teach them about the prevention of diabetes…the diets…how they should eat properly to prevent the development of diabetes, we should also allow the information…like the patients when they are there in the facility…we should go beyond educating them… allowi…	"The type of support that you should render to TB patients…the monthly meetings with and then give them IEC materials…"	"I think face to face not the virtual one. Virtual is hard even for us as healthcare workers...you just log in and do you own things ... you can even see…you can observe the patient...you can also see if there is something wrong with the patient …facial expression…the way he is walking if there is pain somewhere…you will be able assess the patient when you are doing one to one "For messaging…What…	"...support them with maybe with transport re-imbursement so that they can be able to come to the facility for their medication, if possible, we can support them with food packages which are proper for them…for their condition"	"Other than to emphasize the prevention part and teaching the patients on a healthy diet…teaching them the importance of exercise…early seeking behaviors and have men engagement…because we all know that men…are not that much participating in health matters especially in their health seeking behavior is not a good one …they delay…they come to hospital when it is really bad…when they have complicat…	"Other than to emphasize the prevention part and teaching the patients on a healthy diet…teaching them the importance of exercise…early seeking behaviors and have men engagement…because we all know that men…are not that much participating in health matters especially in their health seeking behavior is not a good one …they delay…they come to hospital when it is really bad…when they have complicat…	"You can weigh them so that you can see if they are improving or not improving from their medication…some of the medication can make them to lose weight …so you can identify early… if this medication is making you lose weight…then you adjust the treatment accordingly"	"Because the treatment is a lifetime…let’s say maybe for once you see that the patient has adjusted to the medication…the lifestyle changes and the diet and the exercise and they have adopted to that…maybe you can say for 2 years…monthly meetings for 2 years "	"I think the ideal one would be monthly meetings…it would be monthly " "Ideally the meeting itself…it can be 2 hours"	"I think the primary health clinic, would be ideal because patients are really in the communities, but the TB clinics are in the bigger facilities but if you can allow them to go to their nearest clinics…it is the primary health clinics	"For me I think it is the community…I have said that we need to come closer to the people…the patients should not travel for long to get any assistance from us…we must bring services closer to the people…so the closest part is the community…so we go to the community for the meetings."
9	NS	00-KI-09	High DMS incidence; believes changes to incidence is low	More people at risk	More people with DMS	Believes that TB screening is practiced but not common, but it should be done; supports ministry level policy motion for screening	Catching TB to provide treatment due to immunocompromised condition of patient	Limited HR resources	Believes DM screening should be done	Catching DM to provide care due to immunocompromised condition; prevents complications in treatment	Lack of resources at TB clinics	Believes in potential, but not as effective in current condition	Current standard not adequate enough	Complex	Improve DM drug options at ministry-level	Supports CME	Educational support is needed; both group sessions and one-on-one sessions for health education	Face-to-Face (with the addition of phone messaging)	Sensitizing patients to risks, with the addition of incentives	Healthy food preparation; healthy food shopping; cooking classes	Age-dependent exercise classes	Believes weighing patients is ideal	Continuous	monthly (30mins to 1 hour)	Clinic	Clinic	“Some possible ways that the TB program can develop to support they have to set up diabetic screening services or programs in all their TB clinics empower the nurses or the health care providers by training them and also equip those tools with the equipment so that all the TB patients that are coming for any services they are able to be screened for diabetes.” “I think we need this diabetic progr…
			“Yah that one is still a big problem I think we have, we have a high incidence of diabetes in the country whether is prediabetes or diabetes itself yah the cases are really increasing in terms of things I think the whole country in fact and I think we have a big problem that as a health sector we really have to come up with a clear strategy intervene especially at prevention so that at least we w…	“Yes am seeing more people at risk I think it’s because the risk factors the incidence of diabetes are not being addressed especially population.”	"“Yes. More people are with diabetes."	"...with what I knew in the hospital I don’t think it was specific for people with diabetes it was in general TB screening that was provided to any client who walks into the facility and also because most hospitals don’t have special diabetic clinics but for those hospitals that have diabetic clinic I want to believe that they do provide the screening for them but that it’s not the common practic…	“Of course there are benefits I think because people with diabetes they are immune compromised so they are at a higher risk of contracting infections like TB they so for them to actually have a consistent screening the system in place which is actually beneficial they can catch the TB before it advances.”	“Challenges I think it’s one of which I’ve mentioned it’s that we don’t have specialty in diabetics clinics that are basically really really dealing with which I think we kind of which have a mix and that mix sometimes the health care providers are overwhelmed by the numbers so they may not have enough staff to actually provide the TB screening you find that TB screening is not done routinely lik…	“Vice versa okay diabetic screening it has to be done for TB patients again for the same reason that they are immune compromised and they are at a higher risk of maybe developing faster from prediabetes to diabetic so yes it has to be done.”	“It can help them that they can prevent a lot of this complications that come with diabetes because they will actually be diagnosed earlier and put on treatment earlier and also I think that is very important because diabetic is a very chronic kind of illness so as it progresses it damages a lot in one’s body so if they do that as early as through the screenings for patients that are not diagnose…	“Yah TB clinics where the TB patients go for their review for their refills and other consultations are not those clinics are not equipped with diabetic screening test at pointy of care so they do present there just get what is relevant to TB because usually the stations are not fully equipped and the reason for that is maybe we are not very robust in ensuring that TB screening is done to diabeti…	“Yah very important we should be actually working on that at a population level I think it has to be done but currently it’s not being done well the health promotion on diet behavior change is not a strong program I would say in the country some individuals they do get the information but I cannot say the information is standard I do not say the information is routinely provided so I think the is…	“Yes the diabetic medications that we have in our standard treatment guidelines or essential drug list in the country are not adequate I think we need more options yes we do have the orals we do have the injections the insulin but I don’t think it’s a broad spectrum that covers everybody s needs I think we are very limited in terms of options especially on the public sector.”	“It is complex I agree yes it is complex but currently we are providing a limited option of the treatment that should have for the different needs of individuals.”	“Well again I think it is all in the essential drug list what the ministry has endorsed to the options for treating diabetic it has to improve so that it caters for their needs so that it all diabetic patients diabetic patients does need the same type of treatment the same so this is an individual its individually determined so I think we have to improve the options of the treatment that are avai…	“Yah very important Both for the client as well as the health care providers it has to be done and it has to be updated with what is currently available in the market and also we have to keep on improving so that one has not be done well hospital and clinics sometimes they do provide some of the courses but it’s not on a regular basis and there is no standard and there’s no accreditation towards …	“Educational support there is need for an intense education that is provided that is standardized that is given TB patients which I don’t think we have it must be regular and be done routinely and then after the health education then we also need some health promotional sections even at community level before even they come to the communities we can even use the community health care workers we c…	“Face to face because our people usually are not connected they don’t assess the virtual space it’s a small percentage that usually access the virtual space majority of our diabetic/TB patients mainly may not afford that so I think face to face.” “Yah [phone messaging] can also be used in addition but it had to be initiated on a face to face basis and then it can be reinforced using all other soc…	“It will just take a very good sensitization strategy once we sensitize them we unpack how important that program will be I think people will see the benefit in it interested but maybe also we may have some incentives here and there that may encourage TB patients to take part but I think sensitize how much of risk they are to develop diabetes and how much they can run a program that can prevent t…	“I think it would be great if it can talk to the diet activities that have to do with diet understanding of a healthy diet how to prepare food, what sort of food to avoid more of that and also another have to address the general lifestyle…" “Yes, yes [healthy food shopping and cooking classes] could be good.”	"...how they have to be active to keep an active lifestyle physical fitness I think activities that can play around that message they can be very influential and then later on possible something that can be off like a scenario play that actually depicts the complications of diabetic I think it can be influential.” “That would be that would be nice depending on their ages because our people in thi…	“[weighing patients] would be great it is important actually I think yes.”	“Okay this one needs to be continuous.”	“Would appreciate if it’s done monthly, monthly yes.” “Right I think something less than an hour would do maybe between 30 minutes to an hour.”	“I think in TB clinics because those TB clinics are more structured then they actually modify the TB services and then include and incorporate this diabetic program be more specific and target them.”	“In the clinic again because community you found that in one community is very few individuals that have TB so actually to get a pull of them where you can have an effective meeting I think it would be at the clinic.”
10	FX	00-KI-10	High burden of DMS (particularly among TB patients)	More people at risk	More people with DMS	Believes TB screening should be routine	Higher yield in case notification	Lack of knowledge about TB screening by clinical personnel; not enough resources to document TB screening	Believes DM screening should be routine as standard of care	Identify DMS to ensure better TB treatment success	Lack of resources; lack of integration in TB/DMS care in facility; poor documentation; lack of drug storage	Believes it is effective and should be prioritized as first line of management	Can be as effective as lifestyle choices, it cannot replace lifestyle choices to manage DM	Complex, but something to prioritize building capacity to simplify	Overall integration of NCDs with TB/HIV treatment; increase training and capacity building; provide refresher training to HCWs	Supports CME	Integrate TB/NCD care and treatment; Both group sessions and one-on-one with HCW for health education; group sessions for support group	Face-to-Face (messenging dependent on additional surveying of patients)	Ensuring a good rapport, confidentiality, and very little financial burden for patients; ensuring they understand DM risks	Hesitant if cooking classes are relevant to public health (or in the jurisdiction of healthcare facilities)	Promote physical activity	Believes weighing patients is good but raises concerns about scale availability	Continuous	once a quarter	Both clinic and community	Both clinic and community	“I think we need to look beyond facility-based activities. In the facility we obviously want to promote good screening…we need to create early diagnosis support…adherence…your treatment …I think we need to look into community based activities so be it support groups at community levels ..be it some level of community based NCD support from the facility to meet the patients halfway so that reduces…
			“We still see quite a lot of non-communicable diseases including diabetes in the general population, who we also see that quite a lot within the HIV setting, so I think there should…I haven’t seen any recent data relating to TB patients but given the background of high HIV prevalence and a high NCD and diabetes prevalence within the country , I think it can be quite deduced that we have a high si…	“They definitely do see people at risk for diabetes…”	"...some of them are known to the health system, others are not known to be diabetic or pre-diabetic…”	“What I think is we need a bi-directional screening for looking for TB among diabetes patients and looking for diabetes in TB patients, I think this is something that we need to integrate to our routine care be it for TB care to routinely look out for NCD’s including diabetes and also the reverse looking for TB among our diabetic patients”	"We know that we may also have a higher prevalence than in the general population of TB among diabetic patients , so I think there is a 2 fold if I may say benefit, one we are targeting a population that is probably a higher risk of ..or higher prevalence of TB , we would probably expect a higher yield in case notification and also we are not losing an opportunity where a patient present themselv…	"...the first challenge I would see would be the health system that routinely allows for screening for TB among diabetic patients, so we know that TB screening is quite established especially within the HIV circles but we may also want to establish the same system in all diabetic clinics where patients are routinely screened for TB and investigations are done early and diagnosis done early, so I …	“I would love to see a system that is bi-directional screening, so in TB clinics we would also want to see a system where patients are routinely screened for diabetes among other NCD’s, so the issues of glucose testing…you know…the equipment and platforms …in TB clinics … think it is something that we would like to see in all clinics but also capacity building in terms of an integrated TB and dia…	“…so screening for diabetes among TB patients would also be crucial in addition to early diagnosis, it also really improves TB outcomes because some of the unfavorable outcomes may also be related to other conditions including NCD’s…diabetes and others …so screening would …I suppose also improve TB treatment outcomes”	"I think one would be …an integrated system so …one of the challenges would be people know diabetic clinic and TB clinics as separate entities …so running those systems in silos would promote or go against integration so I think just an effort towards integrating them would improve outcomes and secondly provision or capacity building would be another…things that we may take for granted …diagnosis…	"I think that would obviously be the first line of management …not only in TB settings but anywhere where NCD’s are concerned …that is something that we need not only to train the healthcare workers on but also to reach out to the public with targeted messaging on healthy lifestyles…active lifestyles …to reduce the risk of NCD’s…but we know that behavior change is not an easy thing as effective a…	"I think that is still as effective in that population as it is in the general population…and therapeutic management of diabetes cannot be replaced by a healthy lifestyle or physical activities but should also be complemented by physical activity so I think as much as we need to…we should also push for therapeutic management of diabetes …we should also maintain the focus on behavioral change…diet…	"I think that is very subjective…I want to believe that there is...in the medicine fields are ever evolving, so this is something that all healthcare workers should be able to manage…should have the capacity to manage …but however it is something that the national teams also need to prioritize building capacity within healthcare workers to do with the latest national guidelines and international …	"I would recommend expanding integration of NCD’s and I would want to go beyond diabetes…so diabetes would be one of them but if we’ve got integrated NCD’s management within TB settings…within HIV settings…I think that would go a long way but there is also need to look into the issues of funding… of NCD’s management…a lot of things are not available in the facilities…your glucose strips…continuou…	"I think that is something very key and it is something that I know the nursing colleagues they already have that and it is something that I would also advocate even for the medical doctors…I think it’s a good way of keeping ourselves up to date with the current practices in the different fields without a requirement for that it is easy to slide back into old practices and you know …not to improv…	"The first thing I think would be to be able to diagnose them early so like I said…integration…let’s have a system that would not allow a TB patient to go through the treatment without being screened for diabetes for example. Let’s integrate the services and so that when a patient gets the TB treatment…if they need any treatment for diabetes, they should be able to get that and can also be monito…	“So, for healthcare workers I think healthcare workers interact with patients on a face-to-face basis so I think they would need to maximize that contact for those education talks to be given if there is need for any virtual support… I think that would be complementing but I think the backbone of that would be on a physical because that’s what healthcare workers and patients do”	“I think it would take educating them…getting their buy-in…getting them to understand the risks ..they may have for having diabetes and the value of controlling that…so health education is the key and but also just a good rapport with the healthcare system so that they know that whatever happens is confidential…is in their interest…so I think issues of confidentiality ...issues of creating rappor…	"While that is good, I’m not sure if that would still fall within the jurisdiction of public health …I think what is important is health education it may not be nutrition…cooking class should be promoted and what cooking styles are good for health and which ones are not good for health…it may not really be cooking classes and I think that may not be something that the health care system may be ab…	"we need the health system to take a lead in advocating for a healthy lifestyle and leading by example. We need to have a health system that you know have days that are recognized for physical activity or to promote physical activity to start within the health system but also this should also be adopted for the general population…not only for those patients that are on treatment, but I think for …	" I think that is a very high impact intervention again it’s also potential low cost intervention but it’s an intervention that is not routinely happening and is not routinely being reported so I think issues of the availability of weighing scales and tools to capture that is something that we need to strengthen "	"A diabetes program should be there as long as there is diabetes within the population …so I don’t think we should have a program with a timeline…I think a diabetes program should look into prevention of…prevention interventions…diagnostic interventions and management interventions ...so this should be something that is integrated within our healthcare system at all times "	"Well so it depends on what level we are talking about, but I know most of our disciplines have got a technical working group…I would also to believe they should be also one for NCD’s …but we should also I think look into collaboration between the NCD and TB program…NCD and HIV program…and have… I know we currently have quarterly technical working groups so I think it would also be beneficial to …	"I think this program should be available at all service points so that a patient who is visiting the clinic is not having to move from a clinic to a hospital for that ...we could even look a t a program that has got facility based and community-based activities and utilizing both may be of benefit, but I think people can learn from that and see which model would work better	I think my previous response was touching on that …I think both settings may have their benefits and we at the moment may not be fully aware of what may be acceptable to which patients so for me I think it would be good to look at both models …implement both models…learn from that and you may find that some patients may prefer a facility based program…while others prefer the community based progr…

## Sheet: HCP template
			DM Attitudes											Managing DM in TB Patients																							Intervention Components
HCP			Prevalence of pre-DMS/DMS			TB Screening for PLDM					DM Screening for TB Patients			Confidence in Diagnosing DM in TB Patients		Patients' Reaction to TB Diagnosis			Confidence in Managing TB care for Patients with DMS			Confidence in Managing DMS Care in TB Patients			Effectiveness of Lifestyle Modifcations	Effectiveness of DM Medication		Situations where Patients Think Differently About DM Control		Describing DM Treatment Strategies		Handling Patients with Difficulty Managing DM Care		Recommendations to Improve DM Treatment Strategies			Additional Information for DMS for HCP			Helpful Support for TB Patients						Motivating TB Patients to Participate in A DM Program	DM Program Activities
Number	Interviewer	Study ID	DMS Prevalence / Changes in Prevalence	People at risk for DMS	People with DMS/Pre-DMS	Attitude	Benefits of TB Screening	Challenges of TB Screening	Is TB Screening Practiced Routinely	Example/Comments about TB Screening Routinely or Not Routinely Done	Attitude	Benefits of DM Screening	Challenges of DM Screening	Ready to Deliver DM Diagnosis	Tools/Support to Make DM Diagnosis Easier	Patient Reaction	Handling Patient Concerns	Tools/Support to Make Handling Patient Concerns Easier	Ready to Manage TB Care	Extra Time to Review TB Care	Tools/Support to Make TB Management Easier	Ready to Manage DMS Care	Extra Time to Review DMS Care	Tools/Support to Make DM Management Easier			Is DM Treatment Complex?		Tools/Support to Make This Easier		Tools/Support to Make This Easier		Tools/Support to Make This Easier		Diagnosis, Treatment, Follow-up	Attitude towards Continuous Medical Education (CME)	Useful Information for HCP	Provider of Information to HCP	Methods of Receiving Information to HCP	Types of support	Support Program - Preferred Format (Face-to-Face or Virtual)	Support Program - Preferred Setting (one-on-one or group)	Education Program - Preferred Format (Face-to-Face or Virtual)	Education Program - Preferred Setting (one-on-one or group)	Messaging Option		Diet (includes cooking classes and eating healthy diets)	Physical Fitness (both physical activities and formal/planned exercises )	Weighing Patients
1		01-HP-001	Unsure of prevalence	Few cases of people at risk (most of them are OPD cases)	Unsure but sees some diabetes in TB clinic	NR	Early diagnosis to reduce chances of complications and control better	No challenges (they test the gene-expert and send it for HbA1C)	TB screening is done routinely	NR	Should continue to screen DM for TB patients	being able to detect sugar level	No challenges (using regular test, glucometer and have thier own lab)	Confident in delivering diagnosis because of the responsibility	There is place to document known DM but need a column to note new diagnosis of DM	Patients perceive the diagnosis in a positive way	Encourage patients, allay their anxiety, and educate them about TB	Pamphlets and posters with information about TB	No challenge	15 to 20 minutes		Ready to Manage DMS Care	NR	NR	Diet is an effective strategy for DM so HCP educates the patients		The complexity of DM treatment depends on patients' perspectives	sit with patients to educate them about the medications		incorperate diabetes and TB treatment into one system		Providing health education and counselling		lifestyle modifications		Supports CME	HbA1C test	MOH	In-service and workshop	educational program	face-to-face	Group setting	face-to-face	group setting	Supports SMS	make arrangement to meet patients	NR	Supports encouraging exercise	check weight regularly
1		01-HP-001	"I am not sure about these…"	"Here at TB, I do see a few cases and most of them are OPD cases because its always busy at OPD, I always assist there…"	"... some of our [TB] patients some of them come already know diabetic and on treatment…so in cases we manage diabetes...we also manage TB…what we are doing is manage each…with the refill date…we send them for tests …RBS …we then refill the treatment"		"Like I said…to detect early …and there will be able to take control of their health before more complications occur"	"So far there are no challenges...because as a clinic what we do is screen all patients that enter the clinic…for TB and if you are found to be presumptive case…after they test the gene-expert...they send it for HbA1c…"	"For me…according to my facility here it is done routinely…I don’t think I have any suggestion for that…because we already do it every day…"		"I think it is ok…we should continue even after the study …I think it needs to be continued"	"For me what I can think …apart from them being able to know their sugar level…also I think it is very important for them to know their diabetics because with TB"	"So far there are no challenges…because if we use the normal tests that we use…glucometer…we have it readily available at the facility…even the HbA1c test…we are doing it without any challenges…that’s because we have our laboratory here …so we also transfer them to Mbabane…so here there is no challenge"	"I’m ready because I’m a nurse…it is part my responsibility to do so and when a patient is diagnosed with diabetes at each TB treatment refills…it is very important to repeat the sugar level also refill the treatment for the patient"	"It is very important to have a tool for diabetes on its own or maybe there is a column in the TB register …although now there is a column in the TB register now for co-morbidity…for that one actually is for those who came known diabetic before they were diagnosed for TB…so there is a column where we register that but then maybe we can have another column to say…newly diagnosed for diabetes while…	"They are positive about it…some of them are happy…they say, “thank you that I’m able to see if not for that I wouldn’t have known that I have this condition going on”. So many of them are happy about it "	"Of course, I do try to encourage them…allay their anxiety…educate them...yes..."	"I think if I can have some pamphlets just like I said…you know when you talk patients want to go home and confirm what you said…so if you have a kind of leaflet…tell them if they need more information…you can get it from here…yes that would be better… also posters…just like we have posters for TB…they see that there is TB…these are the symptoms…so symptoms of diabetes …so us to have posters ther…	"I’m ok with it…I don’t have any challenges with that "	"I do consultation…sometimes I take 30 to 40 minutes…15 to 20 more extra minutes…shouldn’t be that much"		"Just like I said io don’t have any problem…I don’t have any problem with that… I have knowledge of diabetes so yah..."	NR		"what I do actually is educate the patient on their diet…what they should avoid…sugary food and just a handful of carbohydrates and also do their physical activities...so I usually tell the patient…some of them find it difficult to follow those but each time they come for review I do emphasize it "		"In this case as a nurse, I would not say it is…only the patient can say that “this medication is too much for me…sometimes I forget to take it sometimes…I have difficulty to swallow...” so I think it can be the patient actually…but as a nurse it is not because …how many pills they are taking…its not like TB tablets which you to take 5 per day…yes"	"What if feel in that area is that I think the patient is more education…especially when the patient comes for medication ...he or she needs more education ...I think I need to find more time to sit with the patient to educate him or her…yes"		"Diabetes treatment for patients …this one…I don’t think I have a lot to say …here but then it would be ok to incorporate both diabetes …just like we incorporate ART and TB …so it will be fine to incorporate diabetes treatment and TB treatment into one system"		"ongoing health education…ongoing counselling for such patients "		"I don’t know…but what I just think it just lifestyle modification…it is very important that the patient knows about the lifestyle… they need to work on it...that is very important because if we don’t talk more about their lifestyle modification. Even the treatment might fail…"		"Continuous medical education is very important…it should be continuous just like you said"	"For me the HbA1c test…I got to know about it with this study…I never knew …it was this useful…diabetes test…I think I would need to learn more about the test and how to manage diabetes patients more…would need knowledge about that "	"Maybe Healthcare providers…Facilitators also …. Ministry of Health also "	"Maybe through in-service…workshop…"	"Just like I said that the clients need to know more about diabetes …just like information being passed …most clients know more about COVID…they know TB…they know HIV…so if you can increase information …is it transmission now…of diabetes to patients so that they always know other conditions"	"face-to-face"	"A group"			"SMS would be better for me. Because not everyone has access to Wi-fi or WhatsApp"	"To involve them in the program for diabetes…what it would it take is for us to inform them and make arrangements where to meet them"		"That would be good"	"Checking their weight...yes…it is important to able to know if they are gaining more weight...because with diabetes we encourage weight loss"
2		01-HP-002	increasing the prevalence	Yes, we see people at risk with DM	NR	Routine of TB for DM is important	Diabetes is a risk factor for TB so equally important to screen		TB screening is not practiced routinely	TB screening is not consistently done	NR	NR	availability of glycosylated haemoglobin; providers not clearly knowing the connection between diabetes and TB	Confident in delivering DM diagnosis because they got information	Ongoing refresh on sensitization	Patients are either relieve or shocked to know their TB diagnosis	Explain about TB condition	hand over to higher up providers to handle patient's concerns	fairly confident to manage TB care	10 minutes in average	Pamphlets and center to call for questions	fairly confident to manage DMS care	Not difference in time to review DMS care	NR	Lifestyle modifications of alcohol, diets, and exercise would be impactful	Glycaemic is an effective medication	Complicated DM treatment becomes complex.	Counselling on management of chronic illnesses is important	NR	NR	NR	Involvement of multidisciplinary team to handle patients with difficulty managing DM care	Seek support from family and community	Following up with patients	Have a SOP for operating procedure	CME is critical to keep up with changes in medication and new information	knowing more about pre-diabetes to provide better medical information to patients	NR	have workshops and use regional team to support facilities	social support, nutritional support, clinical support	face-to-face	Group setting	face-to-face	both one-on-one and group	Mostly whatsapp but SMS when no internet	informing them about DM program would be challenging but once patients come forward, it is easier to move forward	Nutritional class	support club	Patients should not be weighed in each meeting
2		01-HP-001	"I think it’s increasing. It’s increasing. I’m seeing more and more cases of actually diabetes. Even about ten years ago among the TB patients, there were diabetes, but it’s not as rampant as we see it right now. The numbers are actually increasing. "	"Yeah"		"I think that’s an excellent, excellent thing to do because we know that the presence of diabetes certainly has a good thing, not a good, a great impact on the outcome for TB and vice versa also. So, I think routine screening of TB patients for diabetes, it’s really a good thing to do."	"I think diabetes in itself is a risk factor for TB and that is equally as important for every diabetic to screen them for TB because of just the presence of diabetes, that is already a risk factor for them to get TB. Okay, so I think that is equally as important. "		"It has not been happening routinely, but as we see, the numbers actually increase, I think that practice is beginning to get a little bit more common with the clinicians"	"Personally, I began to do this a few years ago, you know. Routinely doing this, routinely doing this. But it’s not something that has been happening really routinely."			"difficult one is those whom do not know, and we have got to screen. And of course, now, like, for instance, doing glycosylated haemoglobin, it’s not something that has been very readily available for us. … The second challenge is the fact that actually, as healthcare providers, we do not have our eyes and our minds sharp towards these two conditions and how related they are. ... the issues of su…	"I think I am. Personally, I am. We have the information. In fact, the information is readily available. And of course, we also establishment of the NCD. You know, now in a strong department, that information is becoming more readily available and even to the nurses. "	"I think ongoing, ongoing refresh on sensitization is important. … I think that is going to be important because sometimes when you sensitize the patients, you generate demand because they are coming asking for the services. And I think that would be something very, very helpful."	"One, you have those who are relieved because they have gone to many places and they are wondering what it is that is eating them away. What is it that is causing them? For instance, those who come chronic fatigue. Chronically fatigued and they’re having these issues and when you tell them, ‘Oh, eventually you have got diabetes,’ they are like ‘Phew! At long last, at least I’ve gotten my problem,…	"Those who are in shock, of course, you’ve got to explain to them what the condition is."	"And we have psychologists, by the way, I have limited, I can handle to a certain point. But still if as I’m talking to the patient or the client and I noticed that, okay, they still have many questions, they still have many doubts. ... But things that I find a little bit beyond the time that I have or, you know, the support counsel (loud sound) they can provide, I’d usually hand over to the psyc…	"Fairly. I’m fairly confident. I would say fairly confident"	"I wish I had extra time. My ideal would be, I am with my patient until they have run out of questions and I’ve run out of maybe information or support to give them. That would be my ideal. But in our situation, most of the time, 10 probably is the average, I would say."	"I think pamphlets that they can go home later on in a language that is their best, well-versed with; you know there are those who know English, they are those who know Siswati and, you know, they can go and read at their own time. … A place or centre where they can call, you know, when they have questions because they might have questions. I give them this pamphlet they go with at home, but they…	"Fairly confident, too."	"I think it’s going to be, for me, about the same time."		"I’m thinking for especially the pre-diabetes, knowing that the majority of them are going to be lifestyle related, if we can do it lifestyle, get out the issues of the alcohol, get out the issues of feeding, get out the issues of exercise and things like that and begin to affect it at that point would have changed lots of life, would have actually had an impact on this epidemic. "	"glycoside is now beginning to come in and we are phasing out glibenclamide. I think that is a big step to forward. Glycaemic still has a role and how do I feel about it? They’re still effective."	"If it is the noncomplicated diabetes, it’s not complex. But, like the word says, if it is already complicated (laughs loudly), it becomes complex at a certain point. Because the complicated, if you begin to have diabetes which has multi-organ effect already, that’s a complicated diabetes; you find the eye, for instance, is going away; you find a person, if it is a male you know, with importance …	"I think counselling is important at that point. It is important, you know, medically trained, our medical training, we did not have too much counselling. You know, it was always one direction, even when we talk about giving information, it was mostly I know what to do and how to do it. So, I tell you and you follow. But over the years we have discovered that doesn’t work, especially with chronic…				"Multidisciplinary team. I’m not the end, okay. There are many other people. On our side here, as you know, from the health care point, we have counsellors, we have psychologists, we have nurses, you know. So, involve the team, make the team bigger, okay?"	" … So, we broaden the care team just from being narrow to making a little bit broader because when they see that there’s a whole team ready for my support, that usually changes most people. "	"Follow up is a must as far as I’m concerned."	"Following up with clients I think should be SOP. That’s a sudden operating procedure, really. I cannot start you on treatment, just leave you to do and I wish that everything goes on well. No, I think that is important, and especially like those who are newly diagnosed. Those who are really stable, it’s okay. Just like the HIV and hypertension and any other thing, but especially diabetic, which …	"Critical. A person who does not continue with medical education is dying, basically (chuckles). Dying I mean it professionally, not physically, but intellectually, you are dying. And things change. Like, we’re talking about medication. Medication is changing, many things change. Approaches to management, new information is coming on. So, we need to learn. We need to learn and keep learning."	"I think personally I do not know how big the pre-diabetes situation is. … So that’s an information that is very helpful for me as a medical person taking care of patients. We might have this statistic as stands now, but pre-diabetic what is our proportion? Even if we model it, how big we think the problem is prediabetic. That information, personally I don’t have. That I think would be helpful fo…		"We can use workshops, we can use, we have regional teams who support facilities. You know whenever they come around we usually have a 30 minutes, 40 sometimes, to do discussions of the data and things like that. … maybe we can have trainers, TOTs, those are the ones who can sit in workshops and then maybe have a few days updating of some of this new information. But then those TOTs then trickle …	"I think social support is important. Nutritional support, like we’ve said, is important. Clinical support from the doctor site is important. "			"Face-to-face, maybe at a later stage, maybe virtual for the stable patients but for those who can afford. But, the majority of our patients I don’t know whether virtual…You know, you know the data with the virtual becomes quite an issue. I think face-to-face for me"	"Both. There are times when the group helps to, it informs the kind to, peer-to-peer, peer-to-peer support." "there are some information that are generic, that you can give in a group. It makes it much faster and then you can use the one-on-one to clarify some of the information but also then to speak specifically to the particular client about their health, their condition and some of the inform…	"many people are on WhatsApp and we are even forgetting on phone messaging (laughs loudly) because of WhatsApp. But, I think having a platform which can do at both I think is okay because WhatsApp also depends on availability of the internet and if the Internet is down, at least the phone messaging can work even if with the internet is not there. So, I am thinking having a dual might be helpful t…	"I think informing them is the first problem and telling them how big the problem is. … once people begin to come forward, then it is much easier to mobilize them into functional teams or groups that can then be meaningful in terms of helping them to prevent the diabetes. And they themselves can actually be advocates. After they have learned, they can then go and actually be talking to other peop…	"Nutritional classes is also going to be very, very critical. "	"Clubs, like we are talking about support clubs, I think are very, very important. "	"That is critical. For both the TB and the diabetes, all of them have the potential of reducing the weight and that is a good marker for whether the person is improving or not."
3		01-HP-003	Change with more people with diabetes	More people with DMS	NR		Early detection and treatment	Associated with stigma so not comfortable screening	not practiced routinely	No examples	DM screening for TB patients is a good idea	Early detection and diagnosis of DM	No challenges	Confident in delivering diagnosis	Need of reagent in lab to make DM diagnosis easier	NR	Educate patients	educating and counselling to make handling patient concerns easier	Ready to Manage TB Care	Same time as before	Drawing and models to show what is actually happening would make TB management easier	Ready to Manage DMS Care	No need of extra time to review	NR	Lifestyle modifications are good	medication works well in controlling diabetes	Not complex for practitioners but complex for patients	Educate patients, talk to their relatives, ask other doctors to communicate with them (if needed)	NR	Using mannequin to explain about the DM in our body		Consulting a dietitian		Following up with patients	Introduced NCD clinic to have patients visit	CME for nurses	Awareness of new studies about the topic	MOH	taught	Monitor staff and support with food or supplements	face-to-face	Group setting	face-to-face	NR	both WhatsApp and SMS	help patients and give them incentives	Cooking class	Physical activity to prevent diabetes	Weighing patients is a definite go
			“Yes, there has been a change. I think I’ve mentioned that at diabetes, there are a lot of people that now are having diabetes than before.”	“Oh okay. I’ll say more. I mean those who already have diabetes, those are a lot.”			“So that you can detect the people early and then we set them on treatment.”	“… you know TB has got stigma here in the country. People they think ‘Hey, you are taking TB treatment and now they are screening you.’ They won’t be comfortable. The people who have diabetes are not going to be comfortable if you start digging in and then you are asking them all those questions pertaining TB with still the stigma, and then we know that TB here in the country is associated with A…	“No, I think we should just practice it.”		"I think that’s a very good idea."	“So that we can detect the diabetes quickly, just early diagnosis.”	"No, there won’t be any challenge."		“In my facility, yes we do have a laboratory, but we don’t have reagents. So, we only realize sending the blood to Mbabane government, it takes longer for the results to come. And then sometimes you’ll find that even in Mbabane there are no reagents. So probably, if maybe can get reagents you can do it. It’s not a big deal.”		“I think it’s to educate the patient.”	“Basically, that’s what we’ve been doing. It’s like, when you’re diagnosing a patient, most of the people, they don’t take it. Yeah, it’s to educate them. Give them proper counselling about the disease itself, and then just give them diabetic diet, ... But basically, to give them education, and if I see that ‘Ah, ah! This one, we don’t go eye to eye.’ You just send them for counselling first.”	“I can manage that.”	“It’s just the same time that we’ve been taking. I wouldn’t specify actual number. Just the normal time that I spend with the patient because it depends a patient.”	“Or just a model. I think a model will be better. And then we show that there’s patient ‘This is what is actually happening.’” “So that the patient can know, and then they see the dangers. I think that can help, that can help. But, these pamphlets that we are giving them, they don’t read them. Some of them, they don’t even understand what’s actually happening. But I find that when you show them s…	“I’m okay with that one.”	“I think it’s the same. It’s the same time. It should be the same time. It’s not much effort.”		“That one is a very good one because that’s what we are telling people. Actually, that’s one of the, I’d say yini the gist ingckitsi of controlling diabetes.”	“I’m a medical doctor. I think the medication works in controlling diabetes.”	“I’ll put it in terms of the, I don’t know, in terms of the practitioner. It is not complex, but in terms of the patient, yes.” “It is complex. Take it, insulin. It’s hard. It’s hard. Even if you educate this guys, it is very hard for them to, to administer and then to store the insulin. So, and it’s also tiring for the patients. Like I said, my mom is diabetic. She’s now on insulin. So administe…	“They say the patient is the key and they say the client is always right. But here, we are talking about people’s lives. We’re talking about people’s lives. So, it’s quite a complex one. I’ll try my best to educate the patient. I wouldn’t just let the patient, because at the end of the day, they are going to come back with complications. I would honestly try and then try and convince the patient,…		“Yes. Give me the model. Give me the mannequin. So that when I present to the patient, there is artery there. I’ve seen a mannequin where there is artery and then there’s is fat. Yes, that’s in the artery. Some of the patient can see, and then you show me lungs there, so that I’ll tell the patient, ‘Oh, you see, this is what diabetes does.’ And then now these are the lumps. And then if you do thi…		“You see, we doctors, we like telling people ‘Do this, do that.’ It’s hard for the patient more especially if you are not in the shoes of that patient. So, what I normally do is I just tell them to go to a dietitian.”		“Yeah, I think we should follow them up.”	“Actually, as we have introduced NCD clinic here. Yeah, we’ve introduced the NCD clinic where we want everybody to pass by the doctor. They should see them. So, when they come to the clinic, yes, I’d love to see them, follow them up, but going at home if they skipped, if they’ve skipped a visit date, I don’t know. I feel like, ‘Aren’t we invading a privacy?’”	"If we teach the nurses, empower them, maybe we say this is a diabetic nurse. Because there are people who are like that. Because this is a diabetic, so this nurse, when she is talking with confidence and then try to help these guys, tell them before ‘Change your lifestyle, this is actually what is going to happen to you!’ Because trust me, nurses are taught, they are taught how to talk to patien…	“It will be the new research studies that have been done. It will be nice to know where the world is in that particular aspect. You know, us, we are far, far, far behind. Maybe if we can just receive the studies. Yeah, I think that can help.”	“I would say the person who is supposed to take responsibility, especially here at home, it is the Ministry of Health. Reason being, yes, we have guidelines, but okay, they’ve recently updated the guidelines, but since when? Since when? And even the guidelines, nothing is talking about TB and diabetes combined. Yeah, it’s just TB alone and diabetes alone. So, I think Ministry of Health should, th…	“I’m old-schooled, so I’ll say taught (giggles). I’d say taught. Okay, because even if it’s taught, but then it should go with something where I can refer it to.”	“Okay, if it’s type of help, now, in terms of I think it will be terms of monitory staff or just support them in terms of food or supplements. Yeah, but then eish, the country that you are living in, shem.”	“Again, face-to-face. In this country, no virtual.”	“I’ll choose that group. Now remember, I’ve talked to the patient, and then sensitized the patient. Now, they are sharing their experiences in the group. Somebody will be like ‘Ah, you know what? This helped me, and this, and what.’ I think a group is better.”	“Okay, I would prefer a one-to-one with the patient.”		“The reason I say both is the youth. ... Because middle age now we’re used to technology. It’s WhatsApp. Now, this old guys, they don’t even know how to operate a phone. But, they can read the SMS. They know that this is an SMS. For example, my mom she’ll be like ‘Ah, the message came, read for me.’	“Well, I think this one is the same as the one that I answered. Yes, help the patient. Give them the incentive.”	“Yes, that is okay.”	“Oh, that one definitely physical activity, but no with the old patients. ... I don’t know how we’re going to maintain this one. Yeah, they are lazy. I don’t know if you can just maybe, you see this, this, what do you call it? There’s this team that I saw for gogos… in South Africa. Maybe if you can just introduce something like that. Actually it’s football team, you’ll be surprised. Yes, they we…	“Oh, yeah that one is a definite go.”
4		02-HP-001	High DMS prevalence	Seeing more people at risk of pre-DMS/DMS	Increase of pre-DMS/DMS	Must screen for diabetes	Predispose the individual to TB since the immune is already compromised	Not sure	TB screening is not done routinely	Not consistently done due to insufficient human resources, lack of training and screening tools, and a shift to prioritizing NCDs over infectious diseases	agrees to having DM screening for TB patients	Diagnosis of DM at erly stage and manage it to prevent complication of TB	Availability of resources (e.g., glucose drips)	Feeling to being ready to deliver DMS diagnoses	Availability of training	Serious concerns for additional diagnosis	continue with screening	NR	Not much confidence to manage TB care	NR	NR	Not much confidence because need some capacitation	NR	NR	Diet lifestyle modification is a major disposing factor to DM	Combination of medication and lifestyle modification is more effective	Simple and straightforward	issue of diet becomes a problem with difficulty in management	Educating with pamphlets	Educate clients about comorbitities	Visual aids and pamphlets	Look for treatment supporter to do a psycho-social support	NR	making the resources available	NR	CME is important for epidemiologic control	the relationship between diabetes and TB	nurses	NR	availability of equipment	face-to-face	one-on-one	face-to-face	group setting	WhatsApp	empowering and sensitising patients	Agrees to cooking classes	Agrees to exercise classes with jumping ropes and jumping jacks	Agrees to weigh-ins at every meeting
			“I guess it is high. It is high and yeah, it needs to be looked into.”	“Yeah, we are, we are seeing a lot people that are at risk especially when you consider the predisposing factors to diabetes, I guess we are. And when you look at the socio-economic status of our clients, yeah there are a lot of people with predisposing factors.”	“The number is gradually increasing.”	“I guess they should be screened for diabetes because… I don’t know, I want to believe a way. The immune is already compromised, so I think it might be a predisposing factor for diabetes.”	“The benefits of TB screening for people with diabetes… Like I’ll say as diabetes is an underlying condition, I guess it does predispose the individual to TB because the immune is already compromised.”	“I’m not too sure about this one.”	“No, no I don’t think so. Some may miss the TB screening. Yeah, some may, because the basically a lot of focus is on the diabetes more than the TB so we end up focusing more on the diabetes and not looking much into TB.”	“... the focus is becoming more on the NCDs than TB especially to the clients that are already on, on treatment. I guess the human resource, one, is of great importance because we miss due to insufficient human resource. Two, the resources that we need: the screening tools, trainings that should be done to capacitate those people. Yeah, the facilities, we should make sure the resources basically,…	“I think we should because you might, I think in a way it will because, like if these, they coexist and it becomes late to diagnose the diabetes, it must be, you find that the diabetes is (at a progressed stage 10:28). It does have a great effect, it exacerbates the situation as far as TB’s concerned.”	“So that we can easily, we can diagnose diabetes at an early stage and begin to manage it because when it is diagnosed at a later stage, it might lead to a complication of TB.”	“It is the availability of the resources that we need for, at times you might find that we do not have the glucose drips to do the, to do the screening for diabetes.”	“Yeah, we are. We are more especially looking at the, the, the increasing numbers like the new cases for diabetes. Yeah if you see one or two I mean two or three clients that have been diagnosed with the either TB or, or diabetes, to either of the two, the underlying conditions, you see the need to actually screen for either of the two.”	“The availability, the availability of trainings. Because, one, it will be difficult to see the need if you have not been facilitated. And the, the ensuring of availability of the resources that we need to be.”	“Yeah, they do show some serious concerns because you know already the client is having TB, so now adding another diagnosis it becomes a serious problem.”	“Here it is reassuring the client that we are going to managed him or her on every contact or every hospital visit and making sure that we continue to screen maybe for other opportunistic infections that may arise from.”		“For now, I don’t have much confidence because I haven’t yet been capacitated on diabetes on TB managing or management.”			“I guess the answer is still the same. I need some capacitation.”			“It does help a big, big, big, big effect on the management of diabetes or especially pre-diabetes. The diet has been seen as a very, very, very major disposing factor to the diabetes. Yeah, so if you modify food lifestyle, it leads to a good management of the diabetes.”	“They have a big, big influence yeah. But, like we said, alone, we cannot succeed… It needs a combination of the medication and the lifestyle combination.”	“Oh, I mean diabetes treatment is just simple and straightforward, easy to understand and easy to administer.”	“That is when it becomes a problem because some of these people they easily understand when it comes to the visual aids, you know when it becomes something written because when someone will tell you that, especially when it comes to the issue of the diet, it becomes a problem really because the client will tell you that it is becoming difficult to manage because you are eating from one pot."	"But, at least if you give the visual aids, the pamphlets usually, to take home, I mean it will be easy to even educate the others using the visual aids, but without those, it becomes a challenge.”	“We try, we try to, we trying our best to, to educate the client and also to get a view (loud sound). I mean, some they will complain about “I’m already taking TB treatment and now I have to also add the diabetes treatment.”	“It always goes back to the issue of visual aids and availability of pamphlets.”	“... It’s a bit challenging because mostly these clients that present its challenges. You find that they don’t have much psycho-social support. They don’t have a strong psycho-social support. They will miss a dose. We try to look for treatment supporter to actually do a psycho-social support”		“I guess it is the capacitation, one. Making the resources available, the tools that we may need available, and also, I don’t know maybe they could be, because some of these are existing policies that emanate from the top. ... maybe we could try and improve on those policies that they should be client centred because you find that these policies that they are put in place, they exclude the patien…		“That they should be continuously educated. ... Because, they may be at a risk of maybe developing some other conditions or they may be even, they may, there’s also a risk of relapse, TB relapse. So, we want to make sure, we want to be active actually. We want to take control or to reach the epidemiologic control of HIV, ... , we want to try by all means to control TB. So, it is necessary.”	“the relationship between diabetes and TB.”	“There are nurses, I want to believe, that have been capacitated on this. We can make use of them, especially internally than waiting for someone from outside to come in. Once we see the need, I guess we can make use of the skills that is already in-house.”		“We do need equipment to do this because we might be capacitated but without the resources, it may make it very difficult to do it.”	“It always goes to face-to-face.”	“I think one-on-one. Yeah because it becomes, it’s not ‘one size fits all’. You find that the needs are specific for people.”	“Face-to-face is more effective.”		“I guess maybe WhatsApp. People spend a lot of time on WhatsApp than the SMS.”	“It’s about empowering them, sensitising them, educating them. Then that is where I think the interest will be derived from.”	“Again, we said that a, a healthy diet does have an influence on management of pre-diabetes and the diabetes itself.”	“Mmh hum, yeah. It is one of the activities that will help with the client to see the need for exercise.”	“Yeah, yeah. It is a good exercise for that. It is a good activity.”
5		02-HP-002	Not sure yet but maybe study will show prevalence of DM is rising or not	hoping to initiate DTG regime which could worsen co-infected patients	HCP has got few patients with diabetes currently	Everyone should screen for TB since it is a country with high burden of TB and all are somehow exposed or at risk	TB screen has benefits of early detection and early initiations	No challenges of TB screening	TB screening is mandatory	To ensure routine TB screening: empowering of healthcare workers and getting support from implementing partners for human resource	HCP thinks everyone should screen for DM	DM screening would be beneficial for early detection and treatment and then follow the guidance	HCP thinks there is no challenge regarding DM screening	HCP has been delivering DM diagnosis	Glucose drips and decentralise the testing of the HbA1c than being centralised	Patients appreciate the support of health education and lifestyle modifications	NR	Visual aids for the signs and symptoms would be helpful for handling pateints' concern easier	Confident to manage TB care because they have been doing it	NR	NR	Confident to manage DMS care because they are already doing it	NR	Got enough tools but the sustainability of the glucose drips would be helpful	It is challenging for a patient with getting information of the advantages of modifying the lifestyle while undergoing the TB and DM treatment	DM medication helps with treatment and controlling blood sugar level	NR	They try to explain the patient about DM control. If has an issue with understanding it, ask for another healthcare worker to explain it which may help for better understanding	Visual aids or pamphlets in both Siswati and English would be helpful to remind themselves about DM control when they are away from the facility	Educate about the importance of taking the medication to maintain blood sugar and encouraging to avoid sugar consumption and take small frequent meals	Tools/Support is not required to make DM treatment strategies	Educate and incorporate doctors to plan a treatment to maintain blood sugar level	Have all the tools to handle patients with difficulty managing DM care	NR	To check blood sugar before initiation and post-TB treatment	Important to teach medical education that reminds patients how to take medication	In-service training would be helpful refresh knowledge because providers also tend to forget skills or the information when they didn't diabetic patients for months	Doctors and nurses within the facilities and external people can deliver such information	NR	Support of the glucose drips and sustainability of machines	face-to-face	one-on-one	face-to-face	one-on-one	Messaging option depends on the educational level of the client. Some are not familiar with cell phones so prefer the face-to-face	health education to help with taking an informed decision	Agrees to cooking classes to change lifestyle	Agrees to exercise classes with jumping ropes and jumping jacks.	Measure weight to help for giving treatment according to patient's weight
			“I cannot say it’s rising or it’s very low, but time will tell as we are embarking on this study of checking our patients before we initiate them on ATTs. Maybe, as time goes by we’ll receive the results from the study, maybe we can have a clear picture on whether we are, prevalence of diabetes in our patients is rising or it’s still low.”	“Yes, there are patients who are at risk. Mostly, our co-infected patients, because we hope to initiate them on the DTG regime which somehow it can worsen the condition for the person to develop diabetes.”	“No. I’ve got few patients currently who are on diabetes.”	“… Every patient, we should be screening for TB because we are a country with high burden of TB, so every client is somehow exposed or at risk of conducting TB, so it is best to screen every patient whenever we do come across to rule of TB.”	“It’s early detection and early initiations.”	So far, there are no challenges.”	“I’m not sure about other facilities, but with my facility, every patient who comes for any service, they’re, they’re first screened for TB. So, it is mandatory, so we have to screen them.”	“I think it’s empowering all healthcare workers as well as getting support from our implementing partners in terms of the human resource, more especially for the high-volume facilities.”	“I think we should be screening all our patients with both diabetes especially.”	“Also, it goes, it’s the same like TB screening. So, early detection and then you put them on treatment and then you follow the guidance.”	“There are no problems.”	“Yeah. I’m already doing that.”	“I think such the ability of the, of the glucose drips, especially to check those diam, DM on those patients. Also, maybe to decentralise the testing of the HbA1c than being centralised in our national laboratory.”	“Somehow some, they do appreciate that we do care for them. We check other alignment beside the TB. So, we do health education; teaching them, especially those who are pre-diabetic, even those who are diagnosed with diabetic on how to eat, the eating helps, actually modification of their lifestyle, so they do appreciate.”		“Maybe some visual aids for the signs and symptoms.”	“We are very confident because we are already doing that.”			“We’re confident because we are already (chuckles) doing it.”		“I think we’ve got enough tools, but I think it’s only the sustainability of the glucose drips.”	“It’s a bit challenging especially to a patient. We will give all the information to the patient, but it’s up to the patient to take it or not take it. But, at the end of it all, you try by all means to give all the information, the advantages of modifying the lifestyle while the patient is still undergoing the TB and diabetes treatment.”	“I think it does help the patient really because we are already having other patients who are on DM treatment and blood sugar levels are controlled.”		“We try to explain to the patient, but if the patient doesn’t understand me, I will ask another healthcare worker to pitch in. Maybe that particular healthcare worker may put it in another way the patient will understand.”	“The visual aids or the pamphlets both in Siswati and English, so that maybe the patient can also take it home to read or to remind themselves whenever they are away from the facility.”	“Okay, we tell the, about the importance of taking the medication every day. Each must take the medication because their bodies are not able to utilise the blood sugar, so hence the blood sugar would shoot up, so if they take the medication, it’ll help them to maintain their blood sugar within the normal range. Also, to, to observe whatever they are eating, they should avoid something that will m…	“I think, I think nothing more is required.”	“We do some education, also we incorporate our doctors in order to come with a treatment plan that will help, that will work on the patient so to maintain an acceptable blood sugar level.”	“I think we have all the tools we need.”		“I cannot recommend anything currently maybe what I would recommend is already being implemented: the checking of the blood sugar before initiation and post-TB treatment.”	“It goes without saying, every day, every time we are in contact with the patient, you need to give information to the patient regardless of the, of the knowledge or somehow even the, because we do care for chronic patients, so we should assume the patient knows it every (?? 20:10) should go get some information because at times they do forget it. Whenever you are teaching them, somehow you are r…	“I think some in-service trainings will do a lot because even us as clinicians. And at times maybe you may not, you may have some two, three, four months without a diabetic patient, somehow you forget the skill or the information. So, whenever you come to in-service, somehow it refreshes the workers in terms of new knowledge and it will help rendering quality service to our patients.”	“I think maybe it’s the, it can be our doctors, it can be our nurses within the facilities. It can be external people that is the implementing partners, the mentors, or even from our TB program personnel. They can deliver such information.”		“... Maybe the support will be the equipment such as the glucose drips, then the sustainability of, of the machines. If they got broken so they should be replaced so that we can collect the samples without failure.”					“It depends with the educational level of the client we are sending that information to. Some, they are not able or familiar with the, our cell phones. So, we prefer the face-to-face than the media such as the cell phones because we might send only to find that the patient didn’t read the message, somehow it didn’t benefit the patient.”	“I think health education to the patient so that they can take an informed decision.”	“That will benefit the patients. It will improve their lifestyle modification, also their nutritional status improve a lot because if you show them and then you teach them practically, somehow they will benefit a lot.”	“I think it will work perfectly well.”	“I think it’s okay because even during our monthly review, we take their weights because we do need for our treatment especially taking drugs according to patient’s weight.”
6		03-HP-001	Seeing more people with DMS which may be because of more screening	Quite a number of people who are less than 40 years at risk for DMS	An increase in DMS due to impact of lifestyles	TB screening is important because with TB, more risk of developing DMS	Early detection of those who are at risk of developing TB	Failing to yield a good specimen so tends to miss patients and gives a false negative	They try to screen but it is not 100%	skilled human resource to do TB screening	drugs can raise the blood glucose in the system so very important to do proper screening on the TB patients	Early detection and treatment so can recommend diet and lifestyle modifications	Challenges of DM screening is lack of glucose strips	feels ready to deliver DM diagnosis and they do screen at initiation phase, at 2 months, and 5 months	Need a glucometer and pamphlets for patients to be more aware of conditions	Patients are scared of the chronic illness	Advise patients to keep blood glucose at a normal range and lifestyle modification	NR	Confident to manage TB patients with stable blood glucose	10 to 15 minutes extra time to review TB care	Posters and pamphlets can be helpful to make TB management easier	Confident to manage DMS care for patients with stable blood glucose	10 to 20 minutes for patients who understand well and more time for patients show not understanding	NR	Patients don't see the importance of exercises and healthy diets because they don't have money to spend on those lifestyle modifications	The HCP thinks DM medication helps a lot	It is not complicated because type 1 takes insulin and metformin for type 2	The HCP try to make sure that patients understand it well by going back to first step 1	NR	Explain patients to start with TB medication and proper eating and then take DM treatment	Pamphlets and posters so most people understand bigger pictures better	Refer high glucose patients to a nutritionist	NR	Supporting patients and talking them about lifestyle modification help them to comply	Following up patients is very good thing because you can't have patients without following up them	CME is supposed to be done every visit	Need an in-service training on how to care of TB/DMS patients	Tutors and doctors to provide information to HCP	NR	Pamphlets and posters would be helpful	face-to-face	a group setting to have a support program	face-to-face	Prefer a group setting to have an educational program on diabetes and its management	SMS is better for communication because WhatsApp need money for data	Transport and food incentives to motivate TB patients participate in a DM program	Dietary activities to educate patients to know more about diets	Jumping rope or jumping jack is a good exercise to lose weight	Weighing patients can help monitor their BMI
			"yes, we are seeing a number of people with diabetes...maybe right now is because we do more screening…that is why we are seeing more patients with prediabetes and diabetes. ..."	"Yes…quite a number…people who are less than forty years "	"… the way we live…then the way we eat right now…it does contribute at a younger age to develop I diabetes and then we have seen an increase in Eswatini."	"… I think it is a good thing because of our drugs…if the client develops TB…the client is more at risk of developing diabetes hence it does help us to advise the client accordingly and to treat the client accordingly…so I think the routine screening is a very good thing and can save a lot of lives "	"the benefits of TB screening in diabetes clients it is a good thing…routine screening because we can detect early those who are at risk of developing TB when they are having diabetes "	"The challenges to TB screening…well with TB in order for us to diagnose TB…we just need a patient to produce sputum…most of the time people will come …not coughing failing to yield a good specimen…so in a way because gene-expert is not much sensitive we can miss all those clients because it gives us a false negative"	"In the facility…yes, we try but it is not at 100 percent…we do try to screen …we do try but no…it is not 100 percent "	"Of course, we need human resource…someone who is very skilled yeah…someone who is going to assist especially early in the morning and screen all those clients…mainly it is the human resource that we need otherwise the rest we can do"	"I think it is a good thing to screen for diabetes on TB patients because you know the drugs that we are giving those clients...they can make…especially rifampicin can make a client to develop…it can raise the blood glucose in the system hence it is very important for us to do a proper screening on the TB patients "	"… we can early detect if the client has diabetes, then we can give them each treatment as soon as possible and we can also advise on the diet and lifestyle modifications so that they can maintain a normal state"	"The challenges we may encounter here is lack of glucose strips because at some point they can run out of stock and like I said before clients who have diabetes and who have TB…some of them we cannot be able to yield the sputum hence it may result to a false negative "	"Yes of course as a facility, I think we are ready because with screening of DM…what we usually do is screen at initiation phase ten we do screen at 2 months…5 months then end of treatment. We really don’t have that many patients who are on the TB side so…so we are…yah we can do it"	"We need a glucometer…we need pamphlets…so that we can give to the clients and me can need more posters so that clients when they come to the TB clinic more aware of such conditions"	"Most of the clients have reacted…like everyone else…badly because right now they have tuberculosis and right now we are talking about chronic illness like they are very scared…they are very worried "	"Obviously advise…tell them if their blood glucose is kept at a normal range, they can live a normal they are to going to die as long as they are taking their medication…and obviously we do advise them on the dietary part and then lifestyle modification…we just reassure them all the time"		"I am confident for those stable clients but then of course if they are not stable…then the blood glucose is always high we always refer accordingly "	"Not really plenty of time especially if the client is cooperating or the patient is stable…yes 10 to 15 minutes with a client is fine"	"Tools that we can use…posters and pamphlets…I think they can be helpful"	"…if the client is stable or have diabetes that is well controlled, I am confident…if the client present with unstable blood glucose we always refer to a higher facility"	"We don’t need more time…maybe 10 to 20 minutes if the client is understanding and then if the client still shows signs of not getting it correctly, we can need more time, so we explain "		"... then about diet and exercise…our patients generally they don’t see the need of exercise on a serious note…some of them do try to exercise…some of them really don’t...chances are they will never be doing this obvious because one they don’t have money but for those clients who have got money…diet wise…the diet thing they can practice it but for most of the clients no…they wont"	"Oh yes…it [DM medicattion] does help a lot."	"Not really...it is not complicated because most of the time either if you have type 1…we just know that you are on insulin and if you’ve got type 2 most of the time the maximum medication you can have is metformin…daonil…nothing more…nothing less"	"When we have got 2 different opinions…I just try to make the client understand…we have to go back again to step 1…it is important that the client listens to the healthcare provider because they don’t know much"		"If we have diagnosed the TB client with DM…what we do is just sit down ...we discuss that right now the more medication that you are going to take what you are going to do is start with your TB medication and then you eat…after you have eaten you can take your DM medication and they should take the drugs seriously like they are taking the TB medication"	"We can need some pamphlets...some posters because most people understand bigger pictures unlike talking...talking"	"For such difficulty…for such clients who have persistently high glucose…ok in our facility we do refer those clients to a nutritionist because most of the time those who have high glucose it is because of the way they eat…so we just refer them accordingly and chances are they are going to listen to different opinion"		"Every time a client is here in the facility…continued support and talking about diet then lifestyle modification…every visit yes…it does help the client to comply "	"Yes of course it is a very good thing…following up obviously you can’t have a patient then not follow up…we do follow up on the patient and it is a good thing"	"Yes of course it is done…it is supposed to be done every visit"	"We would need an in-service training on how to take care of TB plus Diabetes because right now we do have information about TB/HIV…right now we just need an in-service training …either a workshop on how to take care of those clients "	"Tutors who are well informed…Doctors"		"Ok, that type of support that they would need…we would need those pamphlets…we will need all those posters …yes "			"Face to face"	"I would prefer a group because most of the time if it is a group the clients always learn better than if it is one of them sharing their experience…they will be sharing their experience and then the other one will be like…oh my God this is possible…so a group is always recommended"	"An SMS because most people they do look at them…because if it is a WhatsApp people don’t have money for data"	"In order for patients to participate I think it would be the incentives…travelling incentives…food…clients are more likely to participate if they think they are going to benefit somewhere …somehow "	"Dietary activities…yes…activities that would include patients to know more about their diet"	"Yes, they are very good because they are cardio…it a good exercise for clients who wants to lose some weight"	"Yes, it is a very good thing…it helps so that we can monitor their BMI’s because the more a client gains weight… the more likely to develop diabetes "
7		03-HP-002	High prevalence of DMS but sometimes underdiagnosed	Seeing patients mainly on ART	There is a surge of patients with very high blood sugar in their twenties	They screen every patient for TB	Benefits from early diagnosis of TB	DMS patients could bypass the screening area and go to consultation without getting screened	TB screening is not done routinely due to disruption of Covid	Due to Covid, the screening focus has been shifted from TB to Covid so challenging to know whether people are being screened for TB or Covid	DM screening wasn't done routinely except some random blood sugar test	TB patients have immunosuppression so screening would redeuce the morbidity and mortality	Challenge of DM screening was lack of resouces such as strips when using glucometer	The HCP feels ready to deliver any kind of findings as they normally disclose them to patients	NR	Patients don't want to add another treatment and they are concerned about the length of the treatment	Educate patients about complications of DMS and they tend to understand to take medication to manage the DMS complications	NR	The HCP feels confident to manage TB care	NR	NR	Feels confident to manage DMS care but challenge is to talk about diet and treatment	DMS patients are seen every month to control blood sugar	NR	Lifestyle modification is challenging for poorer patients because they can't afford for foods and got no time for exercise because of their work	DM medication works perfect for patients as lifesyle modification is challenging	DM treatment is tricky because of challenging to monitor hemoglobin so rely on home monitoring	Some patients try to stay away from medication even though they are not into lifestyle modifications so it is important educate patients	NR	Talk to patients and make them understand the complications of DMS so it may help them getting away from DMS	NR	When failed to treat DM, involve other departments and do home visits to see their living factors that might affect DMS which becomes a multidisciplinary approach	NR	NR	NR	CME is very important as DM treatment is an ongoing process	Some guidelines on managing DMS in TB patients and to help monitoring patients	NR	NR	Have glucometer for home monitoring and follow-up every month	face-to-face is ideal for support program	Start with a group sessing for support program and then can do one-on-one if needed for some people	face-to-face is ideal for education program to prevent technical issues if they were to do virtual	Patients can have both one-on-one and group setting for education program but one-on-one is more important at personal level	NR	Start with health education to motivate patients about DMS management	Dietary control is an issue because not everyone can afford to foods	Exercise might be challenging to patients	NR
			“For me, I think it’s very high, the prevalence, but I think sometimes underdiagnosed. We see a lot of patients especially on, not on TB per say, mostly on HIV side…”	“Yes, I think we have. We have actually been seeing that if you point that you don’t point, we thought maybe, let’s just have, let’s do a best like, because I’m saying like we’ve been seeing patients mainly that are on ART. ...”	"“We’ve seen like a surge on patients that are coming with high, very high blood sugar, maybe in their twenties or so, ... We’ve been seeing them, they’re quite the number, so maybe we think it’s maybe the treatment that we’re giving them so we’ve been seeing a surge of patients with diabetes.”"	“The routine… yes, for us yes, we screen everyone, the screening for TB here is almost for every patient who comes into the facility, so they are actually screened. Everyone gets screened for TB.”	“Definitely, definitely. No it already appearing, the diabetes, they are already, the immune system is overcompromised, so for them, if we pick it earlier or feel like they are most likely going to benefit from early diagnosis of TB.”	“... Sometimes, patients who are already diagnosed with diabetes, now they turn to, they become so routine in, they bypass the screening area, that could one of our challenges, that bypass the screening area and just go for consultation without actually getting screened. They might miss screening, but we try our best not…that everyone gets screened but they might miss screening sometimes, because…	"TB screening, basically a time when TB screening isn’t been routine, but the only challenge was when we’re in COVID, now the TB screening became so confusing now, whether people were screening for COVID or screening for TB, there in that area, it became because we think were missing cases because we’re not really. ..."	"... we changed our screening to focus more on TB and again the methodology, the overlap between TB and COVID now, it’s now made it more difficult to actually say if the person is screening for TB, or if the person is screening for COVID. But also as COVID, people are scared of COVID, people actually taken COVID, taken as people skip ahead because the most feared thing, unlike TB, so TB has taken…	"It wasn’t really something routine, but I guess, they were, TB, they were doing it, but it wasn’t really something that was actually like with an SOP where you say ‘every person who’s diabet-- who’s TB case to screen for diabetes.’ We’re not screening it. If they were doing it, again we’re only doing the random blood sugar which often if you know, it’s a TB that came, won’t be saying much. So, a…	“Definitely, that will actually help because already like I have said a lot earlier because of documented issues of immunosuppression in TB and everything, patients with TB with diabetes would compounded, they are most likely to be associated with higher morbidity and higher mortality, so that only to screen it and treat it earlier, the chances of them to reduce mortality and morbidity might be v…	“One of the issues is resources. You know sometimes, the time when you are using the glucometers, sometimes the strips are not there, ... Another person, because they’re changing staff, another person can be working in TB might not do it, might not screen it but still initiate TB treatment. So it was something that has been part of routine, being precise versus being part of routine care.”	"“Yes, yes, yes, yes. I was already ready to talk about any finding that we find, that we get to disclose to our patients. Yea, we are always ready""		"I think the issue of diabetes is right now, we have to add treatment. ... once we add diabetes now, they always ask, “So now this length?”, no. So, they are never keen to add something onto TB treatment, especially if the patient already is not on ART. ..."	"I always try to educate the patient first. Like what happens if diabetes is not controlled, then time to elaborate on the complications of diabetes and they understand how the complications with diabetes … once they have been through the health education and also associated complication, they tend to come to understand that they need to take their medication."		“I don’t need any issues. For me, I think, I sound very confident, I have been managing them, so I have no problem with that.”			“... I will say I am confident, but maybe the challenge is now always been, this is the most… the patients that are… with TB and diabetes, they are most likely to be very sick, but again on the issue of control of diabetes now will always face challenges you know if you want to talk about diet, talk about treatment, ...”	"... it’s usually our patients that are on TB, they are at first-time in initiation like they are recruited for two weeks routinely. Then from there on, they are reviewed, we review them monthly, those are TB patients on. But once the patient maybe is diabetes now, we have put them on treatment, we might see them maybe more frequently, maybe every two weeks until maybe the glucose, the blood suga…		"... because patients can’t even afford their own meals as a family … issue of exercise, you know, I try to simplify it for patients like to say like patient’s can’t go to the gym, ... you can try and maybe do, go jogging, you can take a walk to work instead of, if work is close, maybe like 5 minutes away, 10 minutes away, maybe try and talk instead of using public transport. Some patients, they’…	“It works perfectly better for patients because that one is only, like I have said earlier, with lifestyle modification does not work, and exercise, so we tend to push them earlier to order the hypoglycemics, but it is shown to work for patients instill to them, how to check them, it actually works, ...”	"I…find it is a bit tricky because sometimes I find myself not knowing where we are because we can’t do tests that actually are more sensitive in terms of monitoring like get it, the hemoglobin, we’re not doing, so we relying more on those who can afford a home monitoring, ..."	"... you discuss maybe lifestyle modification with the patient, the patient wasn’t really keen to take oral, oral hypoglycemic. ... Some patients will always push away from drug, even if they aren’t keen to be part of lifestyle modification and dietary control, so sometimes the easiest way for me is the keen, I think was built to health education because sometimes if you sit down with the patient…		“…sometimes if you sit down with the patient and understand with them, what the situation they are in and the dangers that could usher in, they could face, maybe the managing from blood sugar and the complications that could arise, ... all those complications, if they tell them that the issues of their kidneys, some of them start thinking twice, then that process can lead to concessions, once the…		“... we try to understand depending on the situation, how the situation is like try and assess, and then we try to involve other departments. ... You might start with that, patients with TB treatment already is got diabetes, that have fail to control, want to know, want to involve other departments, want to do maybe, for instance do a home visit and see. It’s how, we send someone to go and assess…				"Definitely, it’s very important because like we all know, the treatment for diabetes is like an ongoing process, so even if the patient, they might be okay, they might maybe later on not take treatment. ..."	"... some guidelines on how… on the issue of diagnosis, what does pre-diabetes look like? ... what simple drugs like have more guideline on management of TB, like management of diabetes in TB patients, are there some algorithm on what to do, like if patient comes with this, you go to this step, and then you go to this step, and then also assistance on the monitoring of those patients once they ar…			"it’s an issue of resources. For the facility, we’re talking about glucometer, simple diagnosis doesn’t exist sometimes not there, like when for patients, they want the glucometers, they come there, we don’t have them, they don’t know how to check the blood sugar at home because I put the patient on treatment, we don’t even know what happens afterwards, so if they could get the glucometers for ho…	"Face-to-face, I think is more ideal.”	"... this can start in a group setting, like have a talk in the morning so that just to counsel the patient, everyone there, even those who are diabetic or non-diabetic in a…group setting, then again, once the group session has been done, can still sit them down to one-on-one. ..."	"I think it should be face-to-face, not, the eventual issues will come with again, issue of resource, issues of technology might be a bit challenging for some patients, so I think for me, face-to-face would be more ideal for our clients because patients want to come to the clinic and then get this done and then done with clinic, "	"While these patients are waiting, they can be seeing just watching or listening or whatever the person is saying, then we can later on have a one-on-one, so that’s nice to have a group talk but again still the one-on-one is more important because once the person visit on one level, the people can, they can actually open up better if they are now on one."		" ... Once we start talking about, we do the health education like I’m saying, we still start with again at the beginning, health talk while you see the patients are still outside as a group, and there still maybe, throw a video, show it on screen, or just still talking like do a … talks outside in the mornings when patients come, you talk about TB, diabetes, and then lifestyle modifications, wha…	"Diet is a problem, like I said, with dietary control, that we’re struggling to intervene because most of our patients now the issue like they have is if we now want to have a certain diet coming across how they supplement my food, am I staying alone, then I can’t afford this"	“... if we are talking about exercise depending on the people, I don’t know what activities per say, we’ll suggest the edges of different from our patients that kind of maybe… so in terms of activities now the patients, it might be a bit difficult, I’m still thinking what we might do, it might be a bit tricky now.”
8	SK	03-HP-003	Unsure of prevalence	NR	NR	Believes TB screening is a good service	Early diagnosis for easier management and proactive review of patients' medication	Lack of patient reporting to screening officer (prefer to go directly to nurse/doctor)	NR	Patients lack of trust in the provider screening and patients wondering why they are being asked to be screened for TB screening as they came to the clinic for another health issue.	DM screening is done, but not via HbA1c
			“Um…overall in Eswatini, I’m not pretty sure about the prevalence. I’m not sure about that.”			“This one is also good, I think it’s a good thing to do, screening for them, so that it does not done earlier on, this is all I can say, and then it will benefit the patients, and then even us, it’s going to make things easier for management.”	“As I said, its going to…the benefits is you detect the disease earlier on. The management will going to be also be easier for you to monitor also and it will be easier, you will be seeing the disease in the early stage, it’s always easier for you to deal with. And then another thing is some of the DR-TB medication, they are hyperglycemic, so it’s going to help us and the patient review, they’ll …	“The challenges we have, you know sometimes the patient comes to you, I think between that side [referring to DS-TB dept], the patients, they come, they don’t report, they don’t tell the officer all their problems, sometimes okay, only when they are in the nurse’s office or in the doctor’s office that when they can tell, that’s when they start telling you everything, you see. So let’s say it’s mi…		"...I think I can tell you because I have noticed one or two patients coming into my office now telling me about this ‘oh but you went to the screening office, why didn’t you tell them so they can start taking care of you that side?’ they say ‘Ah no, I don’t trust them’. You see patients sometimes they have their own choice, “I came here to see a doctor, not this one” because sometimes they can a…	“I mean…(audio is muffled)...other than I mean do it, then how do we do it, see. But maybe I can tell you all our settings here, DR and DS-TB here, what we do, we always take the blood sample as a first line for us to send to the lab, but not the HbA1c, but at least the DR/DS is done for all our patients who are diagnosed with DS or DR-TB. That’s what we do about, and that’s all I can say.”	“I think the benefits is, as I said earlier on, the management is earlier then you know which regimen am I going to put this patient on, on our side, then on the patient side of for who we know which one are we going to give, then I think it’s to monitors the ADRs, the adverse drug reactions because these patients we know who is diabetes and anyone who is at the early stage, we don’t have any mor…
9		03-HP-004	No information on changes in prevalence of DM and pre-DM	NR	More people with DM		Early detection and treatment	Testing themselves at home with glucometer	Agreed to practive routinely	Supportive of routine TB screening and believes that clinicians should do the screening, not the screening officers		Early detection and treatment without complications	Documentation of screening patients within the departments	Not ready to deliver diagnosis (need training)	Pamphlets and job aids	Considering you are adding more medication	Proper education	NR	More training	10 minutes	visual education	Confident with consulting doctors, not confident by oneself	15-20 minutes	NR	Early educating on lifestyle modification is very important	Combination of medication with lifestyle and dietary would help reach normal glucose levels	Complexity depends on severity of the disease	Not to be judgemental and give time to patients	Pamphlet with dietary instructions	Educating patients on taking medication	NR	treatment supporters at home	Pill box to know when to take certain medications	NR	Follow-up is important	CME is important to keep updated with different medications	Management of DM and TB	Facilitators or mentors	more training	NR	face-to-face	Group setting	face-to-face	group setting	WhatsApp	the provision of transport and food	lifestyle and dietary modification	NR	Patients should be weighed in each meeting
			“I’m not well informed about that, so I cannot comment if there are any changes or if there were no changes. I don’t have, like, valid information. Yeah.”		“Yeah. OPD they do see those, because now we’re even planning to have NCD day, like, where we’ll dedicate maybe Wednesday, that we are seeing only people with idiabetes, hypertension. So, we do have patients that are having diabetes.”		“I think one of the benefits is that, if they have TB so that it can be detected early and treated in time, instead kutsi we find that kutsi it gets worse yabo, without being treated.”	“I think now they’ve started this thing of fast track. So, you find that maybe they are not screened. They just go straight there. Some of them, they do even like they do even have this thing, the glucometers, they are testing themselves at home. So, they just collect the medication and they go.”	“Yeah, it should be done.”	“I think they should fall under the main stream. Everyone should undergo TB screening, regardless of how many they are. Everyone should undergo the TB screening. And the clinicians that are attending them, they should also double check instead of relying off what they got from the screening officers.”		“My thing is to detect early or if they develop who are diabetes along the way so that it can be treated in time without any complications.”	"So, maybe just to confirm again with the challenges, you said that with the cards that are available, it is not like maybe user-friendly for you maybe as healthcare providers to maybe do the documentation or if we are able to screen the patient, then document again, and maybe also with when people are coming to the facility, maybe some of them are screened, but maybe not screen properly within t…	“We need some trainings. Because things change. I heard that some medication when they are cold, what do they say? When they are contraindicated, TB medications.”	“I think also this thing, pamphlets, or job aids. They can also be useful.”	“Some of them, they feel like their medication, the TB medication is the one that is causing them the diabetes. Yeah. So, the reaction is not good considering that you have to add more medication on top of what they were taking.”	"… But with the proper education, we do manage to initiate some."			“I think with iTB patients that are having diabetes, you need, like, a lot of time with them;” “No rushing, no fast track. You need, like, a proper, proper assessment.” “I think 10 minutes.”	“… So, that when you educate things, that will bring, like, visual education to them.”	“Okay, because now I’m consulting with the doctors, because on my own, I don’t think I’m confident enough.”	“Oh, per patient, I think 15 to 20 minutes.”		“I think that, it’s a, it can be a good move, like there’s starting, especially with the pre-diabetes, those if you can start educating them early before they get diabetes, the lifestyle modification, the dietary modification, that can be a very, very, very important and a vital one.”	“It is good, it is helpful in managing the diabetes. But I also think we should include both the lifestyle, dietary and the medical. So, we shouldn’t like just focus only on the medication only. Yes, it is helpful, but I think if we can combine those, we can reach normal glucose levels.”	“... it depends with the severity of the disease. Because sometimes you can, like, increase the doses, let’s say the metformin, but you find that the patient is not responding, then you have to change to the injectables. Yeah, that’s where that’s why I’m saying I’m not confident enough because I’ve seen a patient which was not responding on all the POs, then had to change from the POs to the inje…	“Just give the patient time. You shouldn’t make judgments for them. It is normal to have different views with the patient, but just emphasize on the important points, shows how important this thing it is.”	“If you can pamphlet, let’s say, where I’m talking king about the diet. If I can have pictures of what kind of food, the proportion and also if I can have maybe instructions to give to the patient. Those instructions, if the patient can take it home so that they know what kind of food should they eat and then what kind of food and the proportion, how should they prepare their foods at home.”	"... we have to first explain to the patient the importance and the danger of the T, T, diabetes can pose, because you might find that the patient doesn’t experience any symptoms of diabetes currently, but with the labs and all those things, it shows that they do have diabetes. So, we have to dwell much on the education part so that the patient do accept the medication and tell them how to take t…		“On that note, we usually get their treatment supporters at home."	"Yeah. And also pill box, because there’s this thing of pill burden so that they can know that ‘Oh, which medication I’m taking at that time?’ So those strategies are the best.”		“It is important to follow up, to follow them up, and we are doing that.”	“I think that is important for both because no medical interventions, they change now and again. So, for the health care worker, it’s also important to get the latest information so that you can provide the best care also with the patient, their continuous education, it’s also important because as they are taking their medication at home, they are meeting a lot of people, telling them different t…	“I think the management of that two. Yeah, because in some cases, like in some cases they become more difficult. The management of diabetes, of TB patients with diabetes.”	“I think the facilitators or the mentors.”	“Yeah. I think if you can get more training on that, or regular training because things change.”					“It’s more, more comfortable depending on how your patients arrive in your facilities. But a group presentation, like you do it once… It saves you time.”		“I think the provision of transport and also food that can motivate.”	“It’s the education of the lifestyle modification, the dietary modification, yeah.”		“Yeah, it is important to determine the Body Mass Index, because that’s what exactly tells you if the patient is obese or what. Because obesity is one of the predisposing factors that causes diabetes.”
10		04-HP-001	HCP is not sure on the prevalence of DM.	HCP is not seeing more people at risk for diabetes.	HCP has not seen an increase in patients with DM in past few years	TB screening for PLDM helps to identify the reason DM patients are not responding well on DM treatment is because of TB	When diabetes level is high, it is difficult to test and further test could show TB diagnosis so it makese everything can be handled	It is difficult to screen without lama glucose drips	NR	Need the equipment to perfom routine screening	TB patients develop some conditions because of side effects of medication. So they develop DM while on TB treatment. Important to do routine monitoring.	DM screening helps to know if people has DM and pre-diabetes or not so they have take preventive care	The challenge of DM screening is not habing the glucose drips	Feels ready to deliver DMS diagnoses	Use posters and pamphlets to educate patients about healthy diets and medication treatment	Patients are sad and afraid to know about their TB diagnosis so become unreactive. Important to seek a psycho-social counselling to learn about the importance of taking the medication	Patients' concerns are handled well by the specialist doctor of NCDs	The on-going health education can make handling patient concerns easier	Recording audio wasn't clear to write on transcript	takes 30 minutes per patient	NR	they don't have problem to manage DMS care	10 minutes extra to review DMS care	NR	Diets and exercise are important for body because of obesity	Medication controls diabetes level and add other doses if diabetes level continues to be high. So they emphasize on the lifestyle changes such as proper diets	NR	They give the patients facts and give them time to rethink	ema-handouts with diabetes information would help patients understand about diabetes better	they discuss and work with patients to find a way that benefits and suits them better	Pamphlets or brochure would help to know DM treatment strategies and be empowered	Communicate with patients and reason out where the gap is	NR	Pamphlets in both Siswati and English for better understanding	NR	CME is needed to be on-going	HCP has no additional information	NR	NR	Organize games and provide food for patients. If patients know each other, they can empower each other to control diabetes	face-to-face	Group setting	face-to-face	one-on-one	Prefers phone messaging because some people don't have WhatsApp	Inform patients in time about DM program and give them time and then prepare everything	Cooking activity is good so they know the type of food they cook	Activities such as jumping rope or jumping jacks will be fine	Weighing patients will help detech if they are obese or not.
			“I’m not sure because we just started now to screening.”	“Not more, but they are there.”	"No."	“... the screening on the TB patient, it helps because you find that some of the patient, they are not responding well on the diabetes because of TB. That’s what we find. Because once the T, the diabetes is not well monitored, we do a lot of screenings. ‘What are the other causes that may cause the diabetes not to be treated?’ Then some of them you find that they have TB only.”	“... the patient, the patient may come having maybe a high, maybe diabetes level is high, and then when we do the other, the other test, maybe you find that it’s causing difficulty, then you do further screening, then you find that they’ve got TB. So, that’s how they benefit because once everything has been found out, you find that everything can be handled.”	“... the challenge that we have is that you find that at time when you don’t have lama glucose drips, and, so it’s going to be difficult to screen. So, that’s the most challenging thing we have.”		“... we only need the equipment to do it. That’s the only thing. Otherwise it’s our, it’s our routine. Only vital signs are being checked to every patient whether we are screening or we are treating.”	“... It helps because the patients tend to be repeated. Like what I said that the patient, you find that for TB we put them on the routine monitoring because of the side effect of some of the drugs. They develop some conditions. They develop it, I mean the diabetes while they are on TB treatment. That’s why we are doing the routine monitoring.”	“It benefits them because, it will help the patient to know whether he has the diabetes or not or he’s has already gone pre-diabetes so that we can take the, the measured precautions to prevent or to protect him.”	“... the only challenge that we have it’s, it’s only the glucose drips. The other things that, it’s nothing.”	“Yes! Because it would be super trivial.”	“Okay, maybe the posters. Especially for the diet the patient has to go, ... It helps them, because some of them they don’t know the diet. Let’s say the patient is diagnosed ... I mean with the diabetes, they don’t know the diet type. You find that ... , the diabetes is not yet well monitored or managed because they don’t know what food to take, what food to eat. So, the posters, all the food the…	“... they are sad because ... Most of them they are afraid of (?? 08:57). So, that’s why ... you find that they are unreactive so you have to psycho-social counselling so that we make them to see the importance of taking the medication to prevent further damage into their body.”	“They’re well handled because here in the facility nje we have the, the specialist doctor who specialises on the NCDs. So, when you find that maybe we are failing on the special, on the on-going counselling, we take them to the doctor who takes good care of them. They are happy with that.”	“…, the on-going health education can help and another thing is the (?? 09:53) of how when they come to the doctor, they want food, they want to be provided with food.”		“…. , I’ll take minimum it’s 30, 30 minutes per patient.”		“We’re just okay on that one. We don’t have a problem with it. We just manage it whether it’s like TB, HIV, for us TB, ah diabetes is like TB, HIV to us.”	“Maybe, let me say 10 minutes extra. For 10 minutes extra.”		“... It will help a lot as we, as we in health education and when they come for forms or they come from initiations, we do mention the lifestyle on how they have to live as well as the diet as well as the exercise because at times you find that most of them they’re obese, they just eat anyhow. So, we, we emphasise on the diet as well as doing the exercise because it’s important for their body as …	“... It is controlled because we, as they come for the dose, we only target .... , their diabetes level. Let me say it continues to be high we have to add other doses as we are have to add the other type of medication so that it becomes controlled, but we emphasis especially on the lifestyle as well as getting the proper diet.”		“Okay, most of the time we allow the patient, we allow the patient to take time and go and rethink. We give them time. We don’t like just we don’t put things like we don’t want them to do something. We just put the fact as they are and then we give them enough time to go and rethink about it and come back.”	“Maybe if we can get ema-handouts which, which are, have the, the deeper information about the diabetes in general. Either it’s pre- or it’s at diabetes, it’ll help most, most patients they can read the prevention, the cure, what are the causes, everything, everything. It will make the patient to be more easy to understand the, the, the diabetes or any sickness. It will help more.”	“..., we settle them down and then we figure out things together on something that will benefit him or her and what is suitable for him. ... I have an example that maybe they has to take medication in the morning but unfortunately he’s at work. Some of them you find that they don’t going medication at work, so we have to try out something that will be suitable for the patient and it will benefit …	“It’s only the pamphlets or brochure. They, they will help a lot when they can read and know and be empowered.”	“Yeah, we can have the worse kind of patients. We have to sit with them down and we reason together so that we see where, where the loop hole was. Most of them, you find that at times it depends to the attitude that you have with the patient because if you are good to each other, they are, they are confident with you because it depends. Even that depends. They tell you the trust. That is when we …		“We need the pamphlets. The pamphlet will help a lot. It has everything about, but it must be summarised both in Siswati and English because some are fluent in English, some they do not understand English. It will help a lot.”		“... It’s needed because at times, now even when they are at school, if I can teach you mathematics today and then I will not come back again, you’ll forget. So, it’s very important for it to be on-going.”	“Eish for now I don’t have any.”			“... They do some games and maybe if they can provide food for that so that, first of all, if the patients can know each other, they can empower each other. Even someone who is less confident can be more, can be more confident because chances that someone is continuing to live with this diabetes that he can, he can manage it. So, it will help for them to, it can make them collect all of them mayb…			“Ahh it will depend. It is a viable factor. I think, I think face-to-face will be okay.”		“Some people they don’t have WhatsApp. Maybe the SMSes will be fine because as long as the person has a phone number, you can just send a message.”	“..., we have to inform them in time. After informing them in time, we give them time and then we need to prepare everything that will be needed, so that on the due date that they are coming, they won’t be any problems. You find that they are here and you find that whatever that you wanted to do for them, you find that we provided all the, all the things.”	“... Maybe… even cooking! It’s good, so that they know the type of food they have to cook and how because even that is more important.”	“That’ll be fine. That’s okay.”	“... That will help because actually it will, it will, it will detect to us that the patient is obese or what, and then you’ll, if the health education according to what we already found.”
11		04-HP-002	Increase of DM/pre-DM	High risk of DM	Seeing more people with DM	NR	Early diagnosis and treatment	Unavialability of TB drug in facility	TB screening is done routinely	Screen every patient in TB facility as early as possible	NR	having DM diagnosed early would help control blood sugar for the treatment. Some TB drugs would increase blood sugar so important to know early to control it	Unfunctioning of glucometer to diagnose patients and un availability of HbA1c and oral test	Feels ready to deliver DMS diagnoses in TB patients	Teach patients lifestyle modifications such as diets and exercise, and how to use insulin	Patients surprised and worried to know their TB diagnosis	Explained people liiving with TB the importance of good lifestyle changes so they have more quality of life than people who are not diabetic.	Involvement of patients' family would be helpful managing medications, using insulin, and lifestyle modification	Feeling ready to treat TB patients because been practicing it for more than 20 years	40 minutes to an hour extra time to review TB care	references about healthy diets, medication, and monitoring the blood sugar can help HPCs to manage the patient	Feels ready to manage DMS in TB patients because have good knowledge about it	Extra time to review DMS Care is no less than 1 hour	Important to support the patients and their family	Good lifestyle is helpful for the diabetiic people	The use of propylene insulin is very important	The complexity of DM treatment includes charging the string, conserve with insulin, and avoid hypoglycaemia	Family of patients can help them understand the treatment for their diabetes	Involvement of family of patients helps to make situations easier where patients think differently about DM control	Explain the importance of lifestyle modifications and how to take medication, and how to prevent hypoglycaemia	Information about lifestlyle change, medication, and prevention of hypoglycaemia are important for diabetes	Help from family who can learn about DM care management handles patients with difficulty managing DM care	Health education program	Planning a course and training for patients and families helps educate them about diabetes	NR	CME is helpful for health workers because they have to teach the patient about their health issue	Guideline will helps as a protocol of training on TB patients	Provider of DMS information to HCP is either chief of NCD or the chief of the TB program	The information should be delivered by email, books, magazines, or any online support	Explaination of risk factors and symptoms of DM/pre-DM	NR	NR	face-to-face	one-on-one	Prefers WhatsApp for messaging	Transportation is important for patients to come clinic often to evaluate DMs	Proper training in food preparation for people with diabetes	Swimming is better exercise than jumping exercise because jumping may damage the ankle	Important to weigh patients to monitor obesity and control overweight
			“I think so. Every day there are number of people increase a lot; either pre-diabetic or diabetic.”	“You know, about the risk factor of diabetes especially the West, it’s very associated with diabetes, high blood pressure. Also here we found a lot of people with obesity basically the big part of diabetes. I think the risk for diabetes is very high.”	“Yes, I am.”		“I think that as early we found that TB we can treat properly and also we can avoid the DR, TB in these type of diabetes people since we are diagnoses early.”	“... I was working in another place where we cannot count, easy way to diagnose TB. But also here we sometimes we have some challenges, like the TB drug, now we don’t have. Then sometimes it’s not available for the patient and then the patient come in the facility come in negative feeling that it’s possible that the patient has got TB, it cannot (?? 06:37).”	“Yes, I think so.”	“... most of the people come in with symptoms of TB. That’s why everyone who come here is screened as early as possible, is screened for TB as early as possible, either they are diabetic or...”		“The first thing is that diagnosing diabetes as early as possible. Give them a chance to treat properly which would control blood sugar which is very most important for the treatment for TB patient. Also, we have to know that there’re some TB drug increase the blood sugar. Then, we have to know as early as possible if the patient already has high blood sugar so the diabetes is treated properly.”	“The only challenge we have here is the glucometer. The glucometer is not very much functioning for a diagnosis your client, and to check the blood sugar, the plasma is not accurate for a diagnosis. Also, here we don’t have any and ongoing HbA1c (?? 09:48). And also (?? 09:54) oral test is not available in our facility.”	“Yes, I do.”	“... it will be good if you can teach the patient how to eat, how to do the exercising, something to by where they can learn about the good lifestyle will help a lot. And also how to use insulin because most of the diabetic people, the first treatment is insulin. ...”	“… most of them they were surprise like ‘How?’ And very worried, like we have some (?? 11:26).”	“Okay, I’m trying to explain that the diabetes are a chronic condition, but only need to change their lifestyle, but not be any problem with them. They can survive with diabetes and they can live with diabetes for a long time. Even sometimes they have, with a good lifestyle, the people can have more quality of life than the other people who are not diabetic.”	“... the family of the patient know about these disease can help the patient. That’s why the patient come to see the doctor and to see the nursery with any people you stay with there at home and we teach with the family will be good. Also, if we give to the family anything by where they can read, reading about how to manage diabetic people, how to eat, how to exercise, how to take the medication,…	“I’m feeling sure to treat this type of patient since I’ve been a doctor, looking at specifically diabetic people for more than 20 years.”	“I think I’ll need around 40 minutes to an hour.”	“You know if we come with any reference about the food, about the eating, about the value of medication, about monitoring the blood sugar, it can help us to manage the patient.”	“I’m feeling good. I have a good knowledge about that.”	“No less than 1 hour.”	“So, I told you that for them it’s very much important to place support, for even the patient family.”	“Definitely it’s very much important. The good lifestyle could control the diabetic people and also a good control for the blood sugar level depends on the diet, on the TB.”	“It’s very much important for things, especially the use of propylene insulin in the first time of treatment for TB unless they catch up to becoming obese, it become negative. It’s very much important, the insulin. And also to evaluate, as a routine, the blood sugar control, it will be most important because like that we are sure the blood sugar is okay or not.”	“... it’s complex because for the treatment of this type of diabetes, the insulin is, ..., the most important thing, and then the people need to know how to conserve with their insulin, they need to know how to charge the string, need to know where apply the engagement and also the time, the proper time of the engagement and also to avoid hypoglycaemia. That’s all of these things makes it complex…	“... the family is very much important for the patient. Because sometimes the families help them to understand what is important for treatment for their diabetes.”	"For me, the best thing is the family. The family to participate in the patient during their interview or the talk.”	"… it’s important to explain the people how to eat, how much important is the food in the treatment of diabetes. It’s important to explain the people and the person with diabetes to know very well the exercise, the importance of the exercising the mind. And also it’s important to, for them to know how often they have to take the medication, how they can prevent hypoglycaemia, what to do during th…	“I think it will help a lot any material about the, the food, the feeding, how to eat, what type of food they have to use, what they cannot use, how to exercise and what type of exercise to do, how to get insulin, how to get any other medication, ... how to prevent the hypoglycaemia, ... what to do in in case of hypoglycaemia, all of which have to be very important for diabetes.”	“Well, sometimes you have to admit the patient until the patient get more on how to handle their diagnosis. Other time, we have to be helped by the family. Any family who is a nurse or any family who can learn it much better than the patient about how to living with a good life, describing how to take the medication.”	“... health education program frequently that people can hear in the special place where they can hear them. Also, if in in the clinic we can make a space, make a place where we can teach the people about diabetes, about to prevent the diabetes, how to treat the diabetes, how to use the medication for the diabetes, how to eat healthy, how to exercise healthy also will help.”	“I think if we can planning a course, a training. ... to prepare a training for them will be, will help a lot. Training the patient and training the families about carrying the diabetes.” "This is very much important. Every time the patient comes to the doctor, we have to teach the patient how to manage their disease. ..."		“... Also, it’s important to training the health workers: doctor, nurse, all the health worker about how to handle the diabetes.”	“… the guideline, the guideline will be very good. Of the protocol, of the training on TB patients can really help.”	“I think the information, the best way it comes from (?? 24:54) either the chief of NCD, the chief of the TB program.”	“Any way we can receive by email, we can receive by the books, by the magazines, also we can receive by any other support like online.”	“... to explain what is the risk factor for developing diabetes, and also what is the symptoms that they will looking around to suspect that they are feeling their symptoms for diabetes or pre-diabetes. ...”			“Because you can get from the patient the first hand impress. You can discuss with the patient then the extra verbal talk can also help a lot to the healthcare worker to, to the patient. ...”	“I think it’s more effective one by one, but in some case the group can help also.”	“I prefer WhatsApp. It’s ordinary form.”	"But also, it’s important that the patients have a facility to come with, I mean an easy way to come to the clinic by any special transport or any money support for them because sometimes they complain that they cannot afford to come as frequently they need to come to the clinic for evaluate the diabetics control. ..."	“... prepare the food… Proper training, especially for the diabetic people.”	“… to teach them how to exercise. But sometimes the exercise that we do, like jumping, it’s not good for diabetes. For diabetic people, that swimming is better, walk, not jumping because we can damage especially the ankle.”	“… for diabetes control, we have to control the way the patient weights because if the patient obese, we have to teach them how to control these overweight. That’s why we have to monitor how their weight change every time.”
12		04-HP-003	NR	HCP is seeing more people at risk for diabetes	HCP is seeming more people with DM	TB screening should be done on patients with TB because their immune system is compromised	TB screening helps for early diagnosis	No challenges in TB screening for PLDM	Adopted to do TB screen on everyone	More screening officers during public holidays and weekends to be able to screen everyone coming to the facility	everyone should be screened for diabetes even the ones on TB treatment	DM screening helps for early diagnosis before illness advanced	Challenges of DM Screening due to shortage of the glucose sticks in the facility	Feels ready to deliver DMS diagnoses after more training	more training and pamphlets with DM information and availability of doctors and glucose strips	Male patients become frustrated to lose their manhood and become angry and some are shocked	Counselling patients and referring them to the doctor	Pamphlets written in both English and Siswati to make handling patient concerns easier	Needs training to become confident in managing TB care in DMS patients.	30 minutes	Pamphlets and in-service training that may help in the availability of doctor	Needs training to become confident in managing DMS in TB patients	15-30 minutes	Availability of pamphlets, doctors, and on-site training	Educate patients about diet and exercises and adhering to medications	Important to explain how to take medication correctly	NR	NR	Availability of the needed medication so patients don't have to buy them	Encourage patients to take medications correctly and maintain right diets and do exercise	Pamphlets with diets information for a diabetic person	HCPs do health education and counselling to patients	Pamphlets written both in English and Siswati for better understanding for patients	Patients should engage in healthy diets and exercises	NR	CME is essential for providing necessary medication information to clients	Need information about relationship between diabetes and TB and how to manage pre-DMs	Doctors and nurses provide information to HCP	Receive informaiton to HCP through training and in-service training	More pamphlets and providing health education about DM management,	face-to-face	Group setting	Prefers face-to-face because some patients are elderly and they don't use smartphones	Prefers group setting in the program management and clients may come in one-on-one when they have specific questions	SMSs	getting more education and financial assistant	Cooking class is perfect to maintina the diets	Helath education on diet and exercises	Weighing patients at the meeting to check if the exercise is benefiting them
				Yes. People are on, are at risk.”	“Lately, more people, we are seeing more people with diabetes.”	“... should be done because the patients with TB, there are, the, the, as their immune system is compromised, they are prone to T, to developing TB.”	“… to diagnose patients early. And, while screening them, you can be able to diagnose them early.”	“Okay. For people with diabetes, I think there’s no, there’s no much challenges, there are no much challenges there.”	“Yeah. Now we have up, adopted that we should, we should screen everyone.”	“... we should hire more screening officers to be available in the sites even on public holidays or even on weekends, so that we can screen everyone who comes in the facility.”	“I think everyone should be, should be screened for diabetes. … even the ones on, on TB treatment, ... they should be screened for, for diabetes. ...”	“... to be diagnosed as soon as possible before … illness has advanced.”	“Okay, sometimes we do have challenges about screening the T, the TB patient, the diabetes patient because of the shortage of the glucose sticks in the facility.”	“Yes, we, we. But, I think we need much training on this.”	"... if you can have more training and pamphlets, and the availability of doctors, and the availability of the glucose strips.”	“When patients are being diagnosed with diabetes or pre-diabetes, they become frustrated because, especially male patients, they become frustrated that they are going to lose their manhood and become angry and lose hope that the, ... sometimes some of them become angry, some of them they are shocked. Yeah.”	“By counselling them and referring them to the doctor.”	“... the pamphlets written in both in English and Siswati, it can help them to read. For those who, who can’t read English, to use the Siswati, the Siswati version.”	“Because we still need more training, I think if we can have m, enough training we can be confident.”		“I think the pamphlets can make it easier. Even the inside, inside training, like in-service training can help in the availability of doctor.”	“Yeah, we can be confident, more confident especially the, after undergoing the training.”		“Pamphlets, availability of doctors, training, on-site training.”	“... it is very much important to help educate the patient about diet and exercises and taking the medication well, adhering to medication as well.”	“I think it is important to, to explain to the clients about the, the importance of taking the, the medication correctly.”			“The availability of, of the medication, of the proper medication that is needed because sometimes you find that the medication is not there, the patient is suppose to buy the medication.”	“… we encourage our clients to take their medication correctly, their diabetes medication correctly, and also taking the, the right diet and do the exercise, do exercise every day.”	“... the medication and the pamphlets with the, the diet. And the pamphlets, so that the patients can be able to know which ca, which diet can, they’re not suppose to take, and the, which food that they’re not suppose to take and which one they’re suppose to take while they’re, they’re diabetic.”	“Okay. We do health education. We provide them with information. We also counsel them. Yes.”	“You can also give the pamphlets with the, with the rightful medi, with the rightful diet. Also, or it can be the, the pamphlets written both in English and Siswati for, for our patients to be able to, to go through them even if they don’t know ... English.”	“Patient should adhere to their treatment and they, they should give their time, themselv, they should give themselves time to, to exercise their bodies and take the, and take the proper diet for diabetes.”		“Health education is essential to give clients, so that they can be able to get the information, the necessary information about their medication.”	“Okay. I’d like to receive in, information about the relationship between, between diabetes and TB. … I want to know more about pre-diabetes and the management of, of diabetes, especially the drug when to, when to give which drug.”	“Okay, the, the doctors, the experienced nurses, maybe the, maybe the TB or diabetes program.”	“Through training, or maybe in-service training, or through training.”	“By giving them more pamphlets and providing health education about diabetes and management of diabetes. ...”		“In a group obviously. I prefer the group because it’s, it’s, it is much easier to discuss in a group, to, to have the support programs in groups.”	“Face-to-face because some of them are, are elderly people. They are not using, they don’t use the smartphones or they are not used to virtual, to virtual thing, thing.”	“In the program manag, in the education, I think it is perfect to ... do it in a group. Then if, if the clients have questions, maybe they can come one-on-one, because some prefer ... to do the one-on-one session especially when they have questions or challenges, individual challenges.”	“I can prefer SMSes.”	“… they can be knowledgeable like getting more education or more information and to get the financial assistant, yeah. I think it can be much easier.”	“It’s perfect because they can be able to know which food they, they’re not suppose to take, which one they’re suppose to take as they are, as they, as they maintain their diet.”	“Health education. More especially about their, about the, the diet and exercises.”	“Weighing patient at the meeting, it can be something very good because they can be able to see if the patient is benefiting from the, especially the, the, the exercises.”
13		05-HP-001	DMS prevalence is going up	NR	NR	NR	Immune system of diabetic patients is compromised so screening TB would help for early intervene	Questions about availability of staff doing screening and if the facility is equipped.	TB screening is done routinely	In-service training so everyone can do screening	NR	Giving the right medication and intervening	No challenges being seen	Well equiped to deliver DM diagnosis	No tool needed	Patients aren't happy diagnosis while some are happy	Early treatment would be beneficial	NR	Not sure of confident but ready to ask doctors when there is a problem	15 - 20 minutes	Pamphlets and posters to make TB management easier	Confident to manage DMS care	10 - 15 minutes	NR	Giving patients foods and them following the routine would provide the desired results	Drugs along won't play a significant role unless combined with diet and lifestyle	DM treatment is not complex	Ask colleagues to talk again with patients for better understanding of the issue	Pamphlet can make DM control easier	Make patients understand about their DM diagnosis and educate them about lifestyle changes to control DM	NR	HCPs to tell patients the importance of medication and good lifestyle	NR	NR	When TB patients come to clinic monthly, check for DM treatment as well	CME is important to produce positive results	As a HCP, it would be helpful to know how to deliver patients their DM diagnosis	Mentor should provide information to HCP	Receiving information to HCP through in-services	NR	face-to-face	Group setting	face-to-face	Would like group setting but no possible because patients come in different times	SMSs	highlighting the benefits of participating in a DM program	Cooking class would be beneficial	Physical exercise is good for patients	Patients should be weighed in each meeting.
			"It’s going up."				“Since we know that once we are diabetic, your immune system is compromised. So, definitely detecting, checking, or screening for TB, that one can benefit that patient, because once we check, you check, there is TB so you can intervene quickly intervene. So, your interventions can be prompt. So, that’s what I think can help.”	“... In that facility do they do the screening? Do they have those officers who do the actual screening? Or are there nurses there sensitized if ever, or are they well equipped, something like that to do the screening? Because I think that’s that on the nurses side. Because, patients can know, they don’t deny. If they tell them and explain to them what are the benefits of this, of your actions. S…	“Yeah. Where I am, ... TB screening is done.”	“... It’s in-service training to each and every facility… Each and every facility, yes, but informing the nursing staff or not even the nursing staff because everyone can do screening of TB. Just more information.”		“... I think it’s to give the right medication. ... Because, I’m not sure if I’m correct that we find that the treatments, they have that interaction with, with the TB medication so that you can compose what to give, how to intervene, what are these problems? ...”	I haven’t seen any. I haven’t seen any.”	“Yeah. We are well equipped. We can do that.”	“No tool needed. No… But, when we have done the test, and the test they are saying that ‘This one is diabetic,’ I think it’s simple. Just result them.”	“Okay. The thing is they look at the pill burden. So, they are not happy with the results. Okay, some are happy, some are not happy because there are those who don’t have, not unless they, they had they changed challenges at home.”	“That early start of treatment is going to help them. …”		“... I can’t say I’m confident, but I can do what I can do. Whenever there is a problem, I’m always ready to ask my doctors.”		“... they want the pamphlet. Yeah, we use pamphlets like that, something like that. We actually the others, they usually ask us because when checking our TB room, there are posters. They usually ask us ‘What do I mean?’ then I continue explaining to them ‘This one means this, this, this, this.’ So with that, they follow.”	“How confident I am… I’m confident. I’m confident.”	“No, not much time. But if you ever can give me 10 to 15 minutes. 10 to 15 minutes, maybe, yeah, okay.”		“... But, the thing is, if ever they can, because when you talk about exercising, when you talk about food, the food or diet, it’s a problem to them. They will tell you about this ‘We don’t have money. We don’t have this.’ We ended up trying to show them the food. We used to give them. ‘If you can have this a day,’ you see. But if ever they can stick to that, I think we can get the desired result…	“... the drugs alone, without the emphasis on diet and lifestyle, they don’t play a significant role because usually our patients, they drink the tablets when they are coming to the clinic. ...”	“Ah it’s not. It’s not.”	“I usually give to my colleague, maybe to reemphasize. Yeah, reemphasize what I’ve said or put it in a different way in which my patient can understand it.”	“I think, again, the pamphlet. Yeah, they can help with that one.”	“... you make the patient, the patient understand that now she/he has a diabetes. Then from there, you try by all means to keep her calm, empathize with her, it’s not the end of life. Then you start sharing with him/her that ‘You know what. A good lifestyle can help to control, to control the diabetes mellitus. So, it’s good lifetime which includes exercising, adequate diet, and adherence to trea…		“... it’s your responsibility, but it’s the duty of the patient to take care of him or herself. So for you, it’s just to tell him the importance of his medication, the importance of a good lifestyle. ...”			“... following up, that one, we do. … We will always do, because once a patient is having TB, he comes to the facility monthly. So, definitely when it comes for his refill, TB refill, we are going to even check on his diabetes treatment.”	“… That one is very important. Actually, that one is the core, because with the education, with a mind with substance, I think that one can yield positive results.”	“As a healthcare provider, I can be happy if I can be of knowledge of how to see, and what and how to tell my patient that they have diabetes, and when to see that this one is diabetes, and what type of diabetes is this one?”	“My mentor.”	“Definitely through in-services.”			“No, a group is okay. We’re not a problem.”	“Face-to-face is good.”	“A group, yes. But, it’s, it’s not possible because they come in different times. But, if they ever came yeah, because they come at different times, one becomes, but if ever you can a group can do. But, let’s talk about one-on-one, something that is, we are where we are in our setting.”		“It’s about sensitization. That ‘We are planning to have this. This is going to…’ Highlight the benefits. That’s what they want. How is it going to benefit them?”	“Again, that one is wonderful. That is wonderful.”	“Yeah that is good. It’s good for them.”	“That’s okay”
14		05-HP-002	Increase of DMS patients per year	The HCP agrees seeing more people at risk for DMS	The HCP thinks there are many patients with DMS/pre-DMS	TB screeing for PLDM is an ongoing because TB and DMS are comorbidities	Early diagnosis of TB where patients with DMS are more likely to have TB	The challenge is not knowing how to screen TB while they only know how to care TB patients	The HCP thinks TB screening is not done routinely	NR	Important to screen for DMS in TB patients as it acts different with DMS	DM screening benefits for early diagnosis and treatment	The challenge of DM screening is lack of screening	Feels ready to deliver DM diagnosis because been doing it for past 3 years	Having screening materials with you and knowing how to manage both pre-DMS and DMS	Patients are scared of the diagnosis so they need to be educated about DMS	Make sure patients understand TB is manageable disease and not to be scared of	Having pamphlets and educating patients about TB so they know it is a curable disease	Feels very confident to manage TB care	Extra time to review TB care depends on how HCPs communicate with patients	NR	Feels very confident to manage DMS care	Extra time to review DMS care depends on the complication of the disease	Having someone to help you to check blood glucose and blood pressure on patients to be able to move the process faster	Lifestyle modification is effective to stablize FBS	DM medication is very effective with combination of lifestyle modifications	DM treatment is complex because you need to know if you are treating type 1 or type 2	Inform, educate, and support patients to understand about different treatments, it helps	Job aids to support making decisions on treatment easier	You describe what support you will give to patients and what they need to do to control DMS	Job aids and pamphlets to make DM treatment easier	Explain patients the rule and identify why patients are not able to control DMS	NR	Screen all the patients and teach TB staff how to manage DMS	NR	The HCP thinks CME is very important	Pamphlets and job aids to help managing DMS and support patients	TB program	NR	More resources to screen TB and DMS	Face-to-face is better for support program	One-on-one is ok for support program because everyone has different needs even with the same condition	face-to-face for education program	both one-on-one and group are important	Messaging is better for communication because most of people there don't have WhatsApp	Counsel and motivate them to be part of the program to control DMS through reasoning	high starch diets lead to DMS	Physical fitness class helps for lifestyle modifications	Important to weigh patients because TB drugs are provided based on their weight and BMI is one of the risk factors
			"Yea in the clinic there are actually a lot of patients that are increasing per year."	"Yes."	“I think there are a lot of patients, that have diabetes in Eswatini, and prediabetes, yea.”	"I think it is ongoing because TB and diabetes are going… the patients they have got TB, they most likely have diabetes, and if they have diabetes, they most likely have TB. "	"I think the benefits that you are able to catch TB earlier in patients with diabetes because patients with diabetes, they are more likely to have TB more than the other population."	"The challenge is usually you find that… they don’t know how to screen TB because they only know how to care for TB and also you find that you don’t have the screening tools. "	"No. I don’t think so … but to us because those we are in HIV treatment with one, but in others, I don’t think so."		"... it’s important to screen for diabetes in TB patients because TB acts differently when you have diabetes. ..., for example, like I think I had a patient with TB and he was, she was not, she was not converted, but when we screened for diabetes, we find that the patient is also diabetic. Then we started anti-diabetic medication then the patient converted. "	"for early diagnosis and treatment."	"The challenge, I think is the lack of screening ..."	"I’ve been doing it for the past three years. "	"I think it is helping, the screening material with you. And then knowing when a patient you would say is prediabetic or is diabetic. And know what to do when you find that the patient is prediabetic, and know what to do when you think if the patient is diabetic. "	"You know, they all are scared. They have heard a lot about diabetes. Just need to educate, make sure they are getting medication and diet…and (mumble) diabetic-free patient. "	"Just answering everything they ask. Making sure you… make them know that it is a manageable disease. They can continue their life that … and how to manage complications because usually it’s the complications that make them scared more than anything. "	"I think having the job aids, having pamphlets, educating the patients in either the reception or in the OPD on NCDs and TB, so that they know once they’re diagnosed they know that it is a controllable disease, not that the one, they just hear about it when diagnosed them, they should educate them. "	"very confident."	"I think it depends on the communication of the patient. I cannot specifically say 10 minutes, 15 minutes, just they need for the patients, I need to address the patients, they demand it anyway…"		"Very confident."	"it also depends on the complicate because sometimes diabetic comes with complications and TB or other complications, so. On the need, the patient, the patient needs, once they are addressed, they determine it. "	"having someone to help you if you’re busy the patient maybe they’re the one to check the blood glucose, the one that is taking the blood pressure, they are able to, as we are busy with other things, she or he is helping you, to move fast and help the patient as fast as you can. "	"Very effective. ..." "I’ve had a patient. The patient had TB. And then when we check the blood glucose, their FBS was 8, but they didn’t start on treatment. I advised on lifestyle modification and diet. When she, when he came back, the FBS was 4.8. I tried to, because we have to monitor it, after two months, it was fine. The FBS was stable after lifestyle modification and diet. "	"They [DM medications] are also very effective. Diabetic…yea." "Because if a patient is coming with a bit high FBS or RBS, once they start on the right regimen and you know how to… how to give the patient and together with the lifestyle modification…go down and find it manageable, especially if there is the type 2. "	"it is complex because you need to know if diabetes… type 1 or type 2, so if you are going to treat them with… you are using the tablet listed with the insulin, that’s how you are going to… to manage the glucose, so you need to know, you need to read, you need to invest in what you are doing. "	"Education. Informing the patients. I think… I had a patient with type 1 diabetes but didn’t want to take the insulin, want to take the tablet, but constant education, constant support, constant counseling helps you, helps the patients understand. Give the patient about their pathophysiology of diabetes, what is happening in pre-diabetes, what is happening if it is not controlled. "	"Yea, I think in the job aids, we are going to help the patient to see…"	"you describe like like another illness, what is going to happen, how how, what support you will give, what the patient needs to do, then I think the patient will (unintelligible mumbling)."	"Yea, like the job aids, pamphlets, uh yea, pretty much."	"I’ll try and think explaining the rule because I’ll…(unintelligible mumbling)….because as I’ve said, you might give patient tablets while the patient is on insulin, so you might think that patients are adhering to lifestyle and all the stuff…so you just need to find out what causes the patient to not have control diabetes then address the cause. "		"I think it’s important that actually start by screening all the patient, then do the management. But the most recommendation that teach the TB staff how to manage diabetes. "		"It is very important. "	"Okay I think uh we need to receive the pamphlets and job aids on how those are managed firstly, and what the patient needs to do, and how we can support them, like everything about diabetes, so that you know how we can integrate it, the diabetes and TB. "	"Well, it could like the TB program or NCD or…"		"I think if there are more human resources, we would be able to screen TB and diabetes."	"I think face-to-face is the answer, but virtual, may consider too to be transport cost and other things, but face-to-face is better."	"I think one-on-one is okay, because you are able to address their needs one-on-one because even…you and I are in a group, we have different needs, even though we can have the same condition but very very different needs, so addressing one-on-one is fine."	"I think it can be done through face-to-face."	"Both, I think it is very important. And do both in groups, you can do it in one-on-one especially from inside that (?). "	"I think messaging is okay because we don’t have WhatsApp in Swaziland, most of us… (begins to laugh)"	"if you counsel, motivate them on… that they should be part of the program to help them control their diabetes, I think you need to explain the reasons why they should start in…in the program. Once you explain to them, they’ll have their questions, you answer their questions. Actually help them in the program. "	"I think that diet usually is less starch diet because high starch diet is the one that lead to diabetes. And less fat you know. All the food that leads to hyperglycemia, I think I would want that to need to talk more about that because if a patient is just taking a high cap diet I’m telling you…their glucose is high."	"I think that it [physical fitness class] is fine because we are talking about lifestyle modification and you can…it will help to have those classes"	"Yea it’s very important to weigh them because TB drugs are given according to weight, and also you know BMI is one of the risk factors to diabetes."
15		05-HP-003	Raise in DMS prevalence	Quite a lot of people at risk for DMS	NR	NR	important to screen for comorbidities	Don't perceive any challenge because they put patients in same routine	TB screening is done routinely	People with TB are screened routinely but people with hypertension and diabetes are not screened routinely	NR	DM screening helps for early diagnosis and monitoring of people with pre-DMs	It is challenging to screen everyone, including younger people because they also have NCD due to lifestyle changes	Feels ready to deliver DMS diagnoses	Ensure to have the screening tools and have nurses and doctors well oriented	Some patients are shocked to know their diagnosis and others are not ready to start the medication	give patients right information to help them make informed consent	NR	Confident in managing TB care	A maximum of 30 minutes	NR	Confident to manage DMS care because of vast TB experience	30 minutes	NR	Don't have choice of choosing their diet as the whole family eats from one pot and some of them can't afford	Medications are effective but discontinuity of medication is an issue for many patients	It is complex with comorbidity	Patients can be complicated to accept doctors' advisor so be flexible with their decisions if acceptable as far as medical is concerned. If not, then try to convince patients otherwise.	leaflets and information to provide to patients so they can read and understand	Explain what is DMS, pre-DMS, results, and whether it needs treatment	NR	make patients understand that adherence is key to control medication and lifestyle changes	NR	Following up with patients		NR	A paper with diagnosis information to provide to patients will be helpful	An expert in healthcare should provide information to HCP	Information should be delivered through trainings.	NR	face-to-face	Group setting	face-to-face	one-on-one	SMSs	patients need motivation because their environment doesn't have health seeking behavior		orientation on types of exercise, frequency, and duration of exercise would be helpful	Weighing patients is critical
			“I don’t have the information on the exact, on the numbers. But, the only thing I know that it is on the rise.”	“Yes. Quite a lot of them.”			“For me, I think it’s that’s the same importance as any other patient. But obviously because of the diabetes, the risk of diabetes, then you have this comorbidities that actually make the patient in a position whereby the patient is vulnerable from two very deadly disease. ...”	“I don’t perceive personally any challenge so far because we just put them in the same routine. ... But as far as the clinic routine is concerned, I don’t see much of the challenge screening them.”	"Yes"	“As far as I’m been here, there’s no a time where people were not being screened. The only thing maybe that was happening was that people with hypertension and diabetes were not screened routinely. … But people with TB were already screened in the facility."		"The benefits are the early diagnosis of the condition or the pre-condition of the pre-diabetes or diabetes. But also, the monitoring, because sometimes people, they came here maybe they have the pre-diabetes, but at least every time when they come, and also it’s up to schedule the patient."	"I think the only challenge we had is we are not routinely screening the diabetes that way not only for TB, but for ever, the other patients. ... But I think now that we have made it clear that we need to do the NCD screening, the challenges maybe for our facility, the very high volume facility. So, it’s very difficult to screen everyone. ... we say everyone before, above 40 who presented the fac…	“Yes, we actually do in all our patients, as I have said previously. So, we do so that we can now put the measures to see whether maybe it’s a transient situation due to maybe one of the stress or not, or anything related to a situation that the patient is going through, or any other elemental disease. So, then it will help us to monitor and cause a diagnosis of diabetes in patients with pre-diab…	"we just need to ensure that we have all the screening tools and that nurses and doctors actually are oriented or have refresher trainings. … "	“It depends. ... Few people are shocked or surprised when you diagnose them with.” " … the only thing maybe that we face is people not ready to start the medication, especially for patients who have higher numbers. "	“No, we advise them. Well tell them. I think the thing about patients is that we need to tell them, give them the right information so that they make an informed consent (phone rings), so that they make an informed (phone rings).”		“Yes, I think I’m confident in managing that. I don’t have any problem.”	"I think usually a maximum of 30 minutes is enough for these patients, especially those who are just coming for a review. "		“Yeah, it’s the same. I think I’m confident. I’m a clinician, and as a person having a very vast TB experience… so, yeah. As I said, I’ve been a TB doctor many organisation, so…”	“I think it’s the same as I’ve said previously for the other way around.”		"... The other thing is that they don’t have a choice sometimes because especially when it comes to the diet part, some of them, they are in the family where they just eat the pot that is preparing in the pan, so they cannot make their own, their own decision. And some of them, maybe they don’t can’t afford. They are working and they just eat what is presented at the workplace. They cannot actual…	"The medications are effective, but we are facing challenges. They first challenge that drug availability. … by the time you speak with the patient, you realise that the patient doesn’t have medication, or didn’t have medication for the last two weeks. Medication were finished, but the patient didn’t afford to buy when the drug are not available, or they didn’t come to the clinic. ..."	"… what is make it complex is the comorbidity... probably. Because most of patients, they have diabetes and hypertension, and diabetes and urine failure, diabetes and HIV, diabetes and TB. ..."	"So, sometimes it’s difficult to convince the patient because usually they don’t have the full picture, they just assume. But we make patient understand as much as they accept. But usually what they don’t accept, they have a way, other way of thinking. If that way of thinking is not contrary to the good practice, then we can still… because at the end of the day, it’s adherence of the patient with…	“I think we need job information because there are these leaflets and information that is provided to the patient. They can read and then they can understand.”	"The first thing where the patient comes with a pre-diabetic or diabetic condition, I mean, and hyperglycaemia. So, the first thing is, we explain them what that mean, the result means, so that they understand what is diabetes, what is pre-diabetes, and we explain them whether this needs treatment or immediate treatment or not."		"So, if there is adherence issue, then you provide adherence counselling. If it’s a problem of drug availability, then you advise patients. But if it is a patient, that is related to our side as a provider, then we try to make available the drug which is available to control. ... But in any case, we make understand the patient that adherence is key to the control of medication, adherence to medic…		"The follow up on patient is the same as we do with ARVs because most of our patients are HIV patients."			“For me, I want information that is actually accessible to patients. ... if you see cervical cancer every time they come, we have this paper that we give them, they go to it. I think if we can have some things on a regular basis for our diabetic patients, that should be very, very helpful. For the healthcare workers, I think fresher training is always good.”	“Someone who actually is an expert probably in this, especially when it comes to healthcare providers. So, so it does probably to be someone with extensive knowledge on diabetes.”				“As long as they correlates for everyone. As long as we can agree on the time and if it is actually acceptable for everyone.”		“I think in either case, but first of all, I think the way we receive patients, it can probably be a bit difficult to have a group session because everyone comes at his own time, with his own need. But, I think one-on-one can be actually the most appropriate.”	SMS is better for as far as patients are concerned because some of them they don’t have WhatsApp.”	“You know, our patient, they need a lot of motivation… In our environment we don’t have this health seeking behaviour. It’s still a problem. So, people sometimes they need to be sensitised even for their own health. Especially when you have to take the extra time to come for something that you need to convince them it’s for their own benefits.”		“I think maybe there can be such thing like orientation on the type of exercise, nutritional education, the type of exercise they can do, how frequently they can do. They can do that, yeah.”	“Yes, it is very critical.”
16	NS	06-HP-001	Low prevalence prior to COVID Increase in DMS prevalence over the years (due to poor diet)	More peoplat at risk	More people with DMS	TB screening is important but neglected in PLDM Believes in annual TB screening for everyone	Early diagnosis since DM patients are more prone to sickness	Lack of TB/DMS knowledge among HCPs	not practiced routinely	Believes HIV status overshadows role of DM in affecting TB infection	Believes DM screening is necessary	Identifies source of immunosuppresion aside from HIV for TB patient	Lack of resources	Confident in delivering diagnosis	More support on TB/DM co-management	Accept diagnosis, do not understand its implications	Provide counseling and pamphlets; teach caregivers DM management	Community support for PLDM	Confident in managing TB care Concerned about drug interactions	About 1 hour	Guidelines for integrated TB/DM care	Confident in managing DM care	About 2 hours	Pamphlets and guidelines for lifestyle modifications	Very effective	Not effective alone (needs to be accompanied with lifestyle changes)	DM treatment is complex	Provide patient counseling and visual examples.of DM complications	IECs about DM complications	Discuss lifestyle changes (diet and exercise) first (Pre-DM and DM), then for DM patients explain medication	DMS guides for patients	Provide inpatient care for comprehensive guidance	Involve relatives/caregivers in supporting patient's lifestyle changes	Expand DM screening for TB patients	Bundle TB/DM monitoringduring monthly visits	Supports CME	Locally-sourced dietary guides for DMS	MOH, NTCP	Workshops, guidelines, job aids	Focus on DM education and steps to manage it	face-to-face	Group setting	face-to-face	One-on-one, then group setting	Supports phone messaging	Educate patients about DM as a risk factor for TB	Dietary lessons; cooking classes, but recommends including caregivers in lessons; supports healthy shopping guidance as part of dietary counseling	Exercise groups that meet every two weeks; believes exercise recommendations varies on patient (i.e. age)	Supports weighing patients
			“So what I noticed now personally is that before the COVID-19 pandemic, the prevalence of diabetes and prediabetes was a bit low, but then when COVID-19 came in these were people who were at risk for that were not being sent here, so during that time, we noticed that the cases of diabetes and pre-diabetes, they actually went up. " “I think there is an increase in diabetes and pre-diabetes in rece…	“Yes, you know with modernization and diet changes, for example, we now eat KFC almost every day, so it is increasing the risk for diabetes.”	Yes we are seeing more people with diabetes, we are.”	"...usually we expect TB to be found in people who are HIV positive for some reasons, but we actually neglect those people with diabetes because they can get severe when they actually get it, so diabetes is a condition of immunosuppression, so I think we should just do to the HIV, anyone who is diabetic they are supposed to screen for TB, and see if it is positive with HIV treatment.” "...you kno…	“…diabetes is a condition of immunosuppression, so opportunistic infections like TB we would tackle it just before we diagnose it.”	“I think, the first challenge is point of care knowledge because the way we handle diabetes, we do not look at the other complications that could affect it, for example you could get TB if you are diabetic, so if the healthcare worker doesn’t know that, they won’t screen for TB, and then the other point would be actually for this side the people with diabetes to screen for TB because someone will…	“No, it is not practiced routinely.”	“I will just say basically this is side, when someone gets TB, I think only when you are HIV negative that’s when people start to look for other forms for you getting TB, but usually we just start seeing HIV positive, that’s why they are there for TB and we do not screen for diabetes or anything.”	“I think diabetes screening for TB patients is necessary because we actually pick up those patients we are missing, maybe they are getting the TB was not immunosuppression from HIV but maybe from something else like diabetes.”	"...we catch those with diabetes because...we are still that the only cause for immunosuppression is HIV so we might actually catch diabetes in someone who is HIV negative.”	“I would say maybe resources, maybe centers are not equipped enough to do blood sugar tests, HbA1c, you know blood sugar is variable for fasting blood sugars, and most centers are not able to do that.”	“I think I feel ready because I think we should just approach this topic and provide a comprehensive care. I believe someone with TB, if they get a diagnosis of diabetes, they should just be treated the same way as anyone else who gets diabetes.”	“I think a tool we’d need something that brings co-management of TB and diagnosis together because I myself am not sure about the drug interactions but my job is for someone on TB medication and is diabetic.”	“Most of [the patients], they do accept the diagnosis, the problem is they do not know what the diagnosis means.”	"...what they have done is through counseling, so counseling, we teach them, we give them some pamphlets they can take home and then also teaching the caregivers, the people they stay with so they can help them take care of themselves.”	“I feel like you know that diabetes is a complicated disease. When you are diagnosed with diabetes, you need to change your lifestyle starting from scratch so that is something that is difficult to do, so I think if we could get community help with people who could follow up those people with diabetes in those communities, you know just checking if they are following the lifestyle they are suppos…	“I feel confident, but like I’ve said, I think we really need to have tools with combine the TB and diabetes care together, my main concern is the issue of drug interaction, we know most of the TB medication they are…, so the patient need what’s those drugs need to be diabetes medication when someone is taking them.”	“What I know is TB patients need a lot of time, there is a need, they need to adhere to their medication you know if they do not adhere to their medication we have chances of developing multiple drug resistance TB so I will say for each consultation for TB patient, I think the average time our doctors spent is I think an hour.”	“We would really like guidelines which is combined care for TB and diabetes.”	“Yea I feel confident.”	“Yea so now this now changes for someone who just has TB because it should now put diabetes in the picture, it means you now need to do dietary counseling, you now need tell them the type of foods to have, they need to take care of their eyes, the early screening for things like that, so it takes something like 2 hours.”	“I feel like for diabetes, the tools should be directed to the patients, so they could have more pamphlets, dietary diets, and things that can guide to a lifestyle that supports diabetes.”	in diabetes and prediabetes, diet and exercise are the most important things because it’s useless to start someone in treatment and then still continue on in a diet that does not support someone living with diabetes, so I think it is very important, and they if they follow it, it can be very effective as well.”	“So like I have said, diabetic medication only will not control diabetes, you can give as much medication as you want, but if the diet and the lifestyle is not correct, they won’t give you the outcome you want.”	“It is very complex because most of the time, people are just started on treatment, blood sugars are never controlled because no one touches the issue of lifestyle, diet and exercise, so that makes the treatment very complex.”	“For usually, it’s counseling and more counseling, and you know giving them examples, the good thing about the internet is that you can find something. When you talk about complications of diabetes, if they have never seen it, they won’t believe you, so if you talk about a complication, if you say that diabetic foot, you should Google and show them, it might actually help them to understand..."	"...So the tools here would be you know just helping, flash cards, like for example, someone with cataracts, someone with diabetic foot, and all the complications for diabetes.”	“So, to TB patients who are diagnosed with diabetes, I think the strategies that we first explain is the issue of diet and exercise and lifestyle changes. The good thing is for most pre-diabetic patients, explaining to them to say just saying changing your diet and your daily routine might conform, might stop you from getting diabetes. It’s actually something that is feasible, so usually first st…	“So there are tools that could make it easier, I would give guides to the patients themselves to explain in a simple way what diabetes is.”	“So you figure out that for most patients who have difficulty managing their diabetes, they might need inpatient care for a day or two. The reason why we do it is when you are an inpatient, we can actually teach you what to eat, show you what you are supposed to get on your plate and get engaged with therapy and things like that.”	“Other support that would make it easier is to involve the relatives or the caregivers of the people they stay with so they can actually monitor their lifestyle.”	“So, for diagnosis I maybe to say what the study is introducing to us is a good lesson to say for everyone with TB, you would just screen for diabetes, if diagnosed you come with a treatment plan and follow up plan.”	“So usually it’s easier to just give a comprehensive thing. Most of our TB clients, we review them monthly if they are getting well, so you can actually just bundle it up with diabetes treatment and maybe another day as well, we can do two weekly follow-ups.”	“So on everything, there are people who are supposed to be reminded, that they are supposed to be following a specific diet and specific lifestyle and everything.”	“I think that the information that would be important for me would be a dietary guide which picks things which are available locally, most of the dietary guides we have they are listing the foods that people cannot get here, so if there would be something like that that would be all.” “...the type of food available to us, the type of diet we can recommend for diabetes and prediabetes.”	“I think there are still…with supporters, like MOH, TB program, that would be helpful for them to give a guide and say this is what you are supposed to do.”	“We can have this information in workshops, we can develop guidelines and job aids.”	“So the most important thing is education on what diabetes is. I feel like if our patients understand what diabetes is, I think it would be easier to control, to get back glycemic control better.”	“I would go back to face-to-face here, the reason being most of our clients, you know they follow the glucose, they might not be able to do it virtual.”	“For support program, I think it’s good to do it in a group because in a group, for example, you got a TB patient with other TB patients who have been diagnosed with diabetes who are already taking treatment. They can actually send encouragements to the others who are going in for treatment as well.”	“Usually when you are communicating face-to-face when there is a misunderstanding, you can actually see it if someone does not understand what you’re saying and actually pick it in your facial expression, you can give visual examples and things like that, so I think face-to-face is better.”	“I would say one-on-one works on diagnosis, and then on continuous follow ups we can have group sessions.”	“Phone messaging is the way to go because phone messaging, you can use it to pass information, dietary advice, missed reviews, or just reminding someone that your review date is tomorrow.”	“I think we will start with education so that TB patients know that diabetes is a risk factor to developing TB. After giving them education, then we can continue engaging them like what we are saying about in support groups and things like that.”	“Dietary lessons, dietary lessons are very important so they know what to eat…” “[Cooking classes] might work, but I would say that depends, maybe if we actually include the caregivers at the cooking classes as well, so that you know we are Africans, we come from families where there are eight people, sometimes it is difficult for someone to get their own pot, but what people need to understand i…	“...you know exercise, when you tell the one about exercise, so just think exercises, I mean but exercise for an old person could just be going to the garden, taking a walk and things like that…” Yea I think these groups would be important for our younger much more physical patient who can say they can make maybe every two weeks just to exercise, exercising in groups is better than exercising alo…	“Yes, weight is supposed to be part of the, what you call it, basic vital stuff we collect it.”
17		06-HP-002	Unsure whether the DMS prevalence has increased or decreased compared to 2021 with 4.6%	Not seeing more people with risk for DMS	HCP seeing more people with diabetes	TB screening has helped identifying diabetic and manage risk of developing DM	TB screening is beneficial to identify and manage other disease in people with TB positive	Patients having inadequate information about TB and DMS, and not enough staff trained	TB was not routinely screened before but it is screened routinely now	Perform comprehensive assessment to screen and do a TB index contact	If not doing the screening, there could be complicated result from the diabetic person with in terms of TB	DM screening helps to identify people not diagnosed with TB and avoids complications from DMS	Lack of awareness about negative impacts of TB and lack of trained staff and also lack of info about how TB screening should be done	Feels ready to deliver DMS diagnoses	Do a comprehensive assessment	Emotional reaction from patients to their unexpected results	empathise patients and try to educate them and try to make them understand they have a life ahead of them	Pamphlets containing info about diets and any other helpful tips to manage the diagnosis	100% ready to manage TB care if adequate tiime and proper care are put in	at most 30 minutes	Important to have pamphlet containing info about TB	Highly confident to manage DMS care	15 minutes	Pamphlets with dos and don'ts info about DMS helps people understand what they need to do.	lifestyle modification and diet are unique and more effective over medication.	Medication with proper diet helps to control DMS	It gets complex when the medication range isn't controlled	Healthcare workers to provide adequate info and educate patients to be able to make the right decision	Providing health education and pamphlets with necessary info is important	Making appointment and monitoring to keep up with appointments are vital to enhance effectiveness of the treatment	A card with a written date and info about the meds that patients always come with for every review	Bring patients to Direct Observation Therapy where they are monitored to take meds after meal each day and discharge at the end of day	NR	Adhere to treatment, medication, appointment, and health education. Important to adhere both medication and diets	NR	CME is important	Someone telling HCP what to avoid	A specialist who knows how to manage diabetic patient	Prefer to deliver the information one-on-one	NR	face-to-face	Prefer group because patients can share info to each other and get encouragement from others	face-to-face	It depends on situation for the preference of one-on-one or group setting	Prefer SMS	educate about the program and give participants necessary information. Empower financially challenged people to be able to attend the program	Cooking classes are very important	Treatment without exercise and continuious eating won't help recovering on time	NR
			“I think the, the prevalence rate in, in, in diabetes, like I, I know in 2021 it was in a range of 4.6%.” “That’s what I know about the prevalence rate, but I’m not sure as of 2022 if it has increased or, or decreased.”			“I would say it is a welcomed idea and development because this has helped in some many ways in identifying those who are diabetic and how to manage them and also see those who are not at risk of developing diabetic diseases.”	“It helps us to know how we can manage these two diseases that are going (?? 07:31). It helps us in such a way that we are able to identify any, you know, what these diabetes can cause in the lives of people who are also TB positive ...”	“The challenges, the challenges will be maybe not having adequate information of ... people that we are caring for. These patients, they may not have adequate information about the danger of TB and diabetes (?? 08:27) in their, in their lives. And also, you know lack of awareness about the disease and, and probably inadequate staff in most facilities or maybe inadequate training of staff that the…	“Maybe, I’ll say before, maybe before it was not, but right now, at this, at this point in time, it is.”	“If we see a patient having a risk or developing TB, it is always important to do a comprehensive assessment where we have to screen them and also do probably a TB index contact so as to, be able to rule out the possibility of patients having this TB.”	"So, the thought of doing a diabetes screening, and at the same time TB screening, in a patient that, that is likely to have these two, ... is very, very important because, if we don’t do that, we might end up having a complication that may result from the diabetic disease that this particular person is (?? 11:42) with in terms of the TB."	“... to identify people who are not diagnosed with TB, with diabetes. ... it helps to avoid complications that may result from the, the diabetic disease.”	“... lack of awareness about the impacts, or negative impacts of TB, with people who have TB. And at the same time, lack of trained staff who can actually do the screening is also a factor. ... lack of information about how TB screening should be done.”	“Yes. Yes, I am.”	"... we have to do a comprehensive assessment where we have to ask questions, we have to ask the patient a question about any symptoms of TB, or if they had contact with someone with TB and in the process of doing that we’d be able to understand if the person is at risk of TB (?? 14:27) or have contact with someone with TB or at risk of developing TB."	“... there is always an emotional reaction from any individual when they’re being tested and told that they have something that they never expected. So that emotional reaction is always there.”	“... we empathise with them. We put ourselves in their situation where we feel what they feel and we try to educate them. We try to make them understand that, in the midst of the diagnosis, they have life ahead of them.”	"if we have a leaflet or pamphlet available where they have the, the, the things that they should do and what they shouldn’t do in the situation that they are in, the kind of food they should eat and what they shouldn’t eat."	“I would say 100% because these are diseases that are, that can be easily managed if adequate time or proper care is put in place ensuring that the right treatment is being offered to the people involved.”	“It depends. Maybe, it depends on the, on the, on the case of the individual. Maybe a period of 15 to 20 minutes, or at most 30 minutes, but in most cases, it’s usually less than that.”	“It, it, it’s important to also have a, I think, pamphlet and/or leaflet containing information about TB.”	“The confidence is very high because as healthcare worker, this is what we are trained to do.”	“This also depends on the case of the person because healthcare is usually individualised and maybe sometimes, it’s maybe it’s like 10 to 15 minutes.”	"I think overall pamphlet containing information about diabetes. The do and the don’t is very vital. When we have that available, it helps these people to understand what they need to do. "	"We have to talk to them about what we call Lifestyle Modification, including diet where we have to monitor them for a period of time. Probably, maybe 2 to 3, maybe 2 to 3 months and see how the, you know, changes of lifestyle behaviour can influence ... the readings. In that process, if they come back after that and say that it’s not happy, then we can get into the medication. Overall, the Lifes…	“I think this is a, is important. It’s good because diabetics medication, when properly taking with adherence to what to eat and what not to eat, it help a way to helping to have a control on diabetes in the life of a person who is having the disease.”	"With the medication, if you discover that after some time, ... the range get controlled and everything can get normal. But, for some people, it get complicated and this is where we can say it is complex. So, in most cases it’s complex, in, in, in, most cases it’s not complex depending on the individual."	“... it is important now for the healthcare worker, who is providing the services to be able to give adequate information that will enable the patient to make a choice on what is important ... but we wouldn’t just give up. We have to continue to have the, to give the proper health education that will inform the patient on the right decision to make in order to better his/her own life.”	“... aggressive health education and pamphlet as well with the necessary and adequate information to be handed over to the, to the patient is vital.”	"if a patient is diagnosed with diabetes, we have to give an appointment each time the patient come. … So, counselling on keeping to appointment is very vital so maybe every, every month on, on each visit, that can help to enhance effectiveness or to monitor or to enhance effectiveness of the treatment being offered to the patient. ..."	“... there has to be a written date and there has to be information about the medication that they’ve been given, how this medication is being taken on a daily basis, and ensure that, that card is kept safe by the patient and always comes with it each time the patient comes for every review and that helps a lot.”	“... if we see that they are not following the instructions, they are not doing well, we can, we can admit them in the facility where we do what we call Direct Observation Therapy where on a daily basis, we have to have people assigned to them to give them the medication after meal each day. We monitor them and keep them for a certain period of time. Then at the end of the day, when they are used…		“What we recommend is for them to adhere to treatment, adhere to medication, keep to their appointment, and stick to the health education we give them, the kind of food they should abstain from, ... So, if they don’t do that, especially the diet part, if they are taking medication and they are still eating food that is not ideal for their condition, it will make no difference with the medication …		“This is very vital.”	"… the information that would be useful to me will be having someone telling me what I need to avoid.”	"I would like this information to be delivered to me by a specialist on who knows how to manage diabetic patient, who has got training and have got, have all the necessary information regarding that. I think such a person will be required."	"I would like this information to be delivered one-on-one."			"in a group you can have maybe more than, maybe more than 10 or about 10 people where they have a particular time where they all come together, you give them information in the group and they also tend to share messages, information among themselves on how they are doing and, and, and from there they can also have an encouragement from each other."	“I think face-to-face will be better, is preferred.”	“In a, in most cases one-on-one can be good, but on the other hand a group can also be, a group information can, can also be important. And that also depends on the number of patient on TB that is available.”	I would prefer the SMS.”	“... we need to educate them about the program. We need to give them the necessary information that they need to know about the program that will interest them to come. And secondly, for those who are financially challenged, we have to make sure we empower them financially to be able to attend the program. Maybe if the place where the program is taking place is far from them, we have to mobilise …	“Very important. Unique and it’s a welcomed idea and development if that’s put in place. ”	“I think exercises is, is, exercising is, is very important. Taking treatment without exercising, taking treatment and sitting in one place, eating every now and then, will actually not help you in recovering on time. So, exercise is, is very important.”
18		06-HP-003	Lot more DMS and hypertension cases since Covid started	More people at risk for DMS	More people with DMS	NR	TB screening would benefit early detection and early treatment that would lead to better treatment outcome	Stigma associated with TB and pill burden are challenges for screening TB	Both DMS and pre-DMS are routinely screened for TB	Any patient should be screened for TB regardless of what they came for in the facility	NR	early detection of diagnosis that would improve outcomes	DM screening challenges include pill burden and side effects of meds, and stigma associated with DMS	think ready to deliver DM diagnosis	Having access to glucometer and standard questions to screen pre/DMS and DMS would be helpful	Most patients are shocked to know their diagnosis	taking time to address concerns and. Inquiries to patients one step at a time	Pamphlets containing basic info about DMS to make it a standard approach tool	Pretty confident to manage TB care but they don't work along as they work as a team	30 minutes to review TB care	Support group to share the similar condition would be helpful for not feeling alone	Pretty confident to manage DMS care because they won't be doing by themselves and it is a team-based approach	30 minutes to review DMS care	Visual aids to help them understand their diagnosis better and seeing other people going through the same situation	Lifestyle modification is a key of the management: finding the right diet and manage it, engaging in physical exercise and manage it	medication is important but first prioritize lifestyle change to correct blood sugar level	DM treatment seems complex at the beginning but as time goes by it becomes less acute and more chronic, and they realize it is not too complex	It is important to understand the concerns and but just what HCPs say so it makes patients understand your approach better and shift their fear.	Treatment supports such as support group and phone lines would be helpful for not feeling you are alone	Explaining patients about the medical and non-medical route, importance of medication and its side effects	Having access to digital resouces, group support and readings to let people know what they are going through	Let patients know that DM isn't straightforward to manage so they may need to change medication	Require a medical team and explain patients about their medical condition, medications, and potential effects of it		Providing support to patients	HCPs become more aware of medical conditions through CME	Provide basic tools to patients to read at home and come back with questions about their medical conditions	Someone who is expert and has done lot of research	NR	NR	face-to-face	one-on-one is better because of stigma associated with TB and DM	face-to-face	In a group, there would be more ideas generating	SMSs are free to receive	Letting patients know that there is a support group for them to open their mind for the opportunity	Engage with dietitians	Physical activities where no needed equipment and just do at home	Weighing patients is essential
			"I think from the time COVID started, I think we have definitely seen a lot more cases of diabetes and hypertension. So yes, prevalence I think has shot up and I’m not sure if what the relationship is, but it has shot up.”"	"Yes, yes"			“... early detection leads to early initiation of treatment, which will improve the outcomes of patients. Patients with diabetes are also at risk for an immunocompromised state, so they probably, compared to the rest of the population, would be more at risk. So, screening in this target population would be beneficial, and picking it up early, as I said, would lead to more people being treated and…	“I think stigma would be one. Then pill burden, someone with who’s really taking medication for something wouldn’t specifically want to add more medication, so they may not be forthcoming with the symptoms they have and then, yeah, there’s not enough education going around, so they wouldn’t be aware of why you’re asking them certain questions. ...”	“Yes, I do. Because I think everyone who comes in here into our facility is routinely screened for TB regardless of whether or not they have diabetes or pre-diabetes.”	“... I think before any question is asked about why they came into our facility, a patient should be screened for certain conditions and one of those would be TB. So, anyone who’s regardless of what they came for, from car accident to a simple cough or cold to another condition, should be screened for TB.”		“... it would, would help in diagnosing pre-diabetes before it actually became full blown diabetes. I think it would help in missing diagnoses. And then, as we also said with the previous points, early detection and information would improve outcomes and then probably also improve adherence to medication as well.”	“I think for most patients taking TB medication, they’re already taking quite a large pill burden and then adding more medication, which is even more long term may have a negative impact. Then I think it’s the side effects of medications as well, may also play a factor as well. And then there’s also stigma of the community and their thoughts about diabetes and the management of diabetes. That mig…	“I think so, yes.”	“... I think having access to glucometers would make it easy. ... I think if we were to have standard questions that you would ask any patient who’s been screened for pre-diabetes or diabetes, and it would be a nationwide approach ...”	"I think most of them are a little bit shocked. Most of it is not a positive it’s not really a negative reaction where they’re upset and crying and things, but it’s more shocked."	"if they have questions for the doctor, we go ahead and answer. ... If we don’t have the answer on that day, we just let them know, ‘Look, we’re going to make inquiries and then when you come on your next review, we’d have more answers to your questions.’ But basically, it’s just taking the time to address concerns, questions, inquiries, and then one step at a time, basically."	"I think if we had a standard pamphlet in the vernacular, to just say, ‘Look, you have recently been diagnosed with diabetes or pre-diabetes. This is basically what you should know about the condition. This is what we want you to be doing in life, and this is what we want your relatives to know about this mission.’ So, a standard approach tool, may help, and then if they have any questions outsid…	" ... pretty confident ... I don’t work alone. So, every patient I see is discussed with a whole team. So, it’s a, it’s a team-based approach. So, I don’t just decide by myself, this is what we’re doing and then the patient goes away. I initially say, okay, this is what I think we’re supposed to be doing and then the team now gathers"	“I would say no more than 30 minutes per TB patient.”	"I think if we were to have support groups, it is a little bit difficult with TB, especially in the initial phase when they’re in the initiation phase, when they’re at risk of exposing others with other conditions. But, if you have a support group of people with similar conditions who could sit and discuss ... So ,they’re not they don’t feel alone."	“… I’m pretty confident because, as I said, it’s not something I’d be doing alone. It would be a team-based approach. So, yeah, I’d be pretty confident in managing it.”	“So, I would go back again and say about 30 minutes roughly. That would be my estimate.”	"It’s basically just visual aids, something that they can see that they’re not alone, and they’re seeing other people going through the same thing, reading about their condition and learning more about it, just knowing that someone is there listening to their issues. So, as a counsellor being available to them, and then just an avenue where they could voice any concerns or any issues that they ha…	“I think that’s [lifestyle modifications] one of the key, key cornerstones of the management. I think it’s the first thing that I discussed before we even start medication. I would say the first thing we need to do is find out what your diet consists of and how we can change that. Then also finding out how much physical activity you are engaging in on a weekly basis and then trying to set a targe…	" ... I do strongly believe that there’s a time and a place for it [medication]. But as I said, I would first address the lifestyle and the diet. Once that’s covered and they know what’s expected, especially in pre-diabetes, I would give them a chance of correcting their blood sugars just based on diet and lifestyle alone. If they come in and the blood sugar is already off the charts, then yes, w…	“No, personally, no. But obviously if you’ve just heard about your new condition, obviously to someone who’s just been diagnosed, they would think it’s complex. But as they go on with their condition and it becomes something that’s less acute and more chronic, I think they realize that it is not too complex.”	"it’s about coming down to the level of someone understanding what their concerns are and not just saying, ‘This is what I want you to do, and then just do it.’ I think you need to explain to them why it is that you want them to do something and then when once they understand your approach, I think they now shift their fears and then they jump on board with, what do you want to do."	"I think a treatment supporter would be great in this in this regard. I think there’s a lot of side effects and a lot of fear. So, I think just knowing you’re not alone and someone is there with you as you’re taking the medication and then support groups, phone in lines and just access to your health facility whenever you have issues, I think those are the tools that help"	“So, I think you just you have to break it down to non-medical terms and just be as simple as possible. So, you tell them there’s the medical route and the non-medical route, and the non-medical route is just as important as the medical route. So, you would just let them know what you expected to eat and to not eat, when to eat, what to do when you’re feeling a certain way, and then you also need…	“... frequent reviews, just to let them know and check in on them how they’re doing. ... I think access, whether it be like digital access, whether it be video, text, audio, just you have access to let people know what you’re going through and any potential side effects or adverse reactions that they may have. And then lots of reading material and support groups as well.”	"... I think for those who are taking the medication well, you let them know, look, its diabetes is not straightforward. Sometimes the medication doesn’t respond the way we wanted to, so we need to increase it, or we need to change medication. So, just letting them know that we understand that we are taking it well, but it’s not working for you. So, we need to change our approach to how we’re man…	“I think it would require a medical team with patients, not as in a patient, but as in the amount of time we spend with our patients. I think we need to be able to spend a lot of time telling them about the condition, telling them about the medication, and what potentially could happen. ...”		“... It’s just about letting them know and spending time with them and then just offering support, basically.”	“I think it’s vital. ... this correlation between TB and diabetes, it’s not I don’t think it’s something that’s new, but it’s something that we’re becoming more and more aware of, and we will only become more aware of things through this continuous medical education. So, I think it’s very important that we all go through this, not just for TB and diabetes, but across the board of medicine and any…	"Not everyone has access to the internet, or to a library or to books to read. And then oftentimes the information that’s out there is not in a language that a lot of people understand. So, I think just basic patient tools that we can give to people to take home and read and then come back to us with any further questions. I think that would help us a lot.”	“... I think someone who either has the condition who’s, who has done a lot of research into it, or a medical professional, like your team who’s doing research into it, or who has a centre that’s looking specifically into it.”				“So, it’s tricky. I think when it comes to TB and diabetes, I think most people would opt for one-on-one. There’s still a lot of stigma out there, so I know a lot of people wouldn’t like to share the fact that, ...”		“In a group… I think … there will be more ideas that are floated, and I think there’s more of a take-home, there’s more of a buzz that’s generated. So, you would remember more. For me, personally, I think that’s how I would do it.”	“I would say SMS. A lot of the time, especially end of month, not everyone has a bundle for WhatsApp but SMS are free to receive, so I think SMS.”	"I think it’s just a matter of time. I think after a few appointments with the doctor and just letting them know, ‘Look, there’re support groups out there,’ and just opening their minds up to it. Eventually they would become interested."	"I’m a firm believer in lifestyle and diet, so I think strong education in physical activity and diet, so especially in our settings, food, that’s that would be beneficial for a diabetic, but that’s also easy to afford. So, I think we would also need to engage dietitians to come in physical trainers, to come in physical therapists. So, yeah, I think that, to me, would be what I would do."	"But definitely classes for any type of physical activity that would help. Things that you don’t have to buy equipment for that you could just do at home."	“I think that is essential. I think we do that anyway, but I think that should be done.”
19		06-HP-004	Unsure of the change in DMS prevalence	NR	More patients with diebtes and TB	TB screening is every important so everyone is being screened whether they are diabetic or not	DMS lowers immune system so people with DMS are at higher risk for TB and they don't have symptoms. Screening helps to identify TB patients	Because of stigma associated with TB, people may hide symptoms and don't want to be tested			Emphasize to screen all patients with TB for DM	DM symtoms may not be visible due to TB so it is important to screen all patients with TB for DMS	DM screening can be expensive with using glucose strips and training people	ready to deliver DM diagnosis but more training would be even more helpful	NR	At first patients are in denial but accept their diagnosis after counseling. Some patients remain denial and don’t want to take meds as prescribed	NR	Having groups to educate one other about TB and DMS	Recently moved to chronic patient care so that's the HCP do most of time	NR	NR	Feels ready to manage DMS care in TB patients but more training would be helpful	NR	NR	Adjusting to eating habits, stopping smoking, and regular exercise is effective to regulate blood sugar	Medication needs to be combined with lifestyle modification to be effective of it	NR	NR	NR	NR	NR	Motivate patients with suggesting some activities rather than just saying "go and exercise"	NR	DM clinic where they can focus on DMS	NR	CME is very important to learn new information every day	NR	NR	NR	NR	Both face-to-face and virtual are ok	It depends on individual's preference whether one wants to be in a group setting or not	NR	NR	NR	Organize activities to motivate patients participate in a DM program	Educate TB patients about healthy diets, regular exercises, and checking their blood sugar for DMS preventive care	Encourage to involve in physical activities like gardening and use their energy	NR
			“I am not sure of the actual prevalence…”		. “…but I think it’s… there’s more, there’s more many patients with diabetes either they get TB, or the ones that have TB, they also have high diabetes.	“It’s very important in here at our institution. Almost everyone is screened for TB, so whether they are diabetic or they are not, it is everyone that is screened, clinical screening for TB, everyone who is six and 40 years old here.”	“I think it is very important because with diabetes, it’s so whether they started with diabetes, it lowers their immune system, so because people are at higher risk for TB and they might not have any symptoms so if you don’t actually squeeze the patient, to ask them and to do their screening, the objective one, like BMI, weighing the patient, those things are very important thoughts to be able to…	“... if the cough is not much, they might know that those symptoms and some, because they don’t want to be asked to test because the stigma of COVID and TB, some they hide those symptoms and prefer to talk about other symptoms, focus on them, those symptoms.”			“... actually emphasize it for us to screen all the patients with TB because there are sometimes maybe when just do the random blood sugar, but I think we, if we can also make our system, make it possible so that every patient with TB is also a requirement for us to do the random blood sugar test.”	“I think the benefit is that when we miss diabetes, probably the patient won’t recover or these are the patients which may end up with…die and we are not sure what’s wrong, they are not gaining weight yet it’s because of the underlying diabetes that we are not detecting and the med were just thinking they are not noticing due to the tuberculosis, but probably it’s another problem we did that is n…	“The challenge might be that it might be expensive. Sometimes, to do, using the glucose strips, they might be expensive, and we also need then to train our people who are doing the screening how to actually screen for for diabetes because they need to actually know how which patients to ask and come up with a set of patients to ask, and we give them a certain procedure to follow just like how we …	“Of course, I’m ready to deliver, as to, I, as to, I believe that if we can get even more training that would be okay…”		“... at first they are sort of like in denial, but when after counseling, most of them, they do accept, ... actually we follow how, how they should, they should take their medication, but of course, we do have some patients that are, that remain in denial and they don’t want to take their medication as prescribed.”		“... I think if we can have groups whereby they educate, like peer educating the ones that are diabetes, they also introduce them to the other ones who are diabetic or they have got TB, they have groups, they do chatting either they can do physical meetings or online meetings and just to share their experience, I think, which can help with for such patients for how did they cope with these things…	“… recently I have been moved to take care mostly of chronic patients, especially the one with TB and DR-TB, as well as the patients with high (audio unintelligible). That’s what I do most of the time.”			“Of course, I’m ready to deliver, ... I believe that if we can get even more training that would be okay, and the… most of the time in pre-diabetic, we manage them by trying to implement data and test some of the patients and, redo the patient see how their blood sugars are, like, and if the patient qualifies the criteria of diabetes diagnosis, we also do education them on data, modifications, an…			“I think that one is very effective. I’ve seen some patients pre-diabetic who end up becoming normal blood sugar after adjusting with how eating out, stop smoking, and doing regular exercises. Not a problem, just to go to medication. And if patients with medication only, they are not applying this and maybe that, I always teach my patients, this medication, they are not working on their own witho…	“…And if patients with medication only, they are not applying this and maybe that, I always teach my patients, this medication, they are not working on their own without you working, otherwise we think the medication is not working as because someone is not applying that lifestyle modification.”						“… try to motivate them like they can do it, but I think it takes some, ... I think we need something to make them because it’s difficult just to tell a patient ‘Go and exercise.” Maybe they are saying, they don’t know even where to start, probably if we come up with the… before they are seen for their (COULD NOT DISCERN WORD), we can come up with some activity, maybe.”		"if there’s like a diabetic clinic, whereby specifically where the doctors there they are more focused on TB or they focus on diabetes, and research with just checking their sugar, to do, you know that this is part of a lot of communications, so that they have the probabilistic services that the patient is coming for diabetes"		“That is very important for healthcare providers to consume them with new information every day and maybe having some workshops whereby they may have, some can be like… some can be practical like to go to another facility and see how are they doing their things and learning and also contributing, that’s what I think.”					““I think it depends with the setting because both I think they are okay, face-to-face it’s okay, and some people, they express themselves face-to-face, with that through virtual.”	““I think, it can be individualized with what that the patient prefers. If some, they don’t want to be in a very big group, maybe I think it might, but I have seen that of course that groups, they are easy to do and sometimes people can hand out food… (voice trails off and is covered by audio noise).”				“... we can arrange things like sports, they compete, they get some rewards, and maybe something like a marathon, they compete, they get some prizes, and just come up with a lot of activities and usually they just need some reward in a form of whatever, but they just need a reward. I’ve see that it can motivate patients.”	“So, I think for TB patients, we can also introduce health eating, because more of these patients, they get type 2 diabetes and if they, we can actually catch them before we treat them. If they are smoking, we stop smoking. If they are eating unhealthy, educate them about health diet and regular exercises, and also every time we are checking their blood sugar, and educate them.”	“…I also think they need to be involved in something they also work for themselves, like you know a gardens there, they are growing their own food, they are using their own energy, so it is a form of exercise.”
20		07-HP-001	DMS prevalence is going up	More people at risk for DMS	More people with DMS	NR	early diagnosis and treatment before any complications	Similarity of TB and DMS symptoms	TB screening is not practiced routinely	Everyone coming to the clinic should be screened	NR	DM is treated early before it becomes advanced	DM screening requires fasting but TB screening requires to take medication at home	Ready to educate and sttart medication once the patient is screened	Pamphlets so patients can read	Patients are shocked to know their diagnosis	Help to ease their anxiety and resources to manage it at home	NR	Confident to manage TB care	20-30 minutes	NR	Confident to manage DMS care	30 minutes - 1 hour	NR	DMS can be managed with lifestyle change like quiting smoking, healthy diets, and regular exercises	Medication controls DMS	DM treatment is not complicated	Talk to the patient until he understands it and you both are on the same level	NR	Both diet and medication for DM treatment	Pamphlets to the DM treatment easier	Talk to patients until they understand importance of DMS management	NR	Start with diet and then medication	Should be followed up every month to see the progress of the patiient	CME is a prority	Knowing how to manage both TB and DMS patients	The program director should provide information to HCP	Information should be delivered through trainings.	Food package support would be helpful since some of people don't have enough money for foods	either face-to-face or virtual would be fine	one-on-one	face-to-face	Group training would be more helpful to get more info from various people	whatsApp	educate patients before screening so they have information	Cooking class would be fine	Exercise class would be ok	Weighing patients is a priority
			“Yah, I think there is a change… It’s going up.”	"Yes"	"Yes"		“Yah there is…to diagnose early…to get treatment before any complications.”	“It might be difficult because their symptoms might be similar with TB… Body weight…loss of body weight…night sweats…you usually find people with diabetes…then TB.”	“I don’t think so…actually it is not happening.”	“I think all patients in the screening department should be screened… everyone whom is coming to the clinic should be screened.”		“So that they can be treated early while it has not advanced… The diabetes…has not advanced.”	“The challenges are…when screening for diabetes you have to come hungry…for our TB patients they have to take the medication home…they have to eat…so it’s a challenge because they end up taking the fasting.”	“We are ready in a way that if we find the patient that is screened…start education…start medication…diet.”	“Pamphlets… give to the patients so that they can read.”	“They seem shocked because they come for the other and there is that shock.”	“You just allay their anxiety…you tell them it I not a death sentence…it can be managed…give them the right things to do…like how to manage it at home.”		“We are confident.”	“Mostly 20 to 30 minutes…yah.”		“Confident.”	“30 minutes to an hour because there is so much to do.”		“I think diabetes can be managed through lifestyle… Like when you say a person maybe that person’s lifestyle is smoking…then you can ask that person to stop that…then with diet…encourage exercises…morning routine exercises.”	“I think it can work...it works because as you take the medication the diabetes is being controlled as well.”	“It’s not complicated.”	“You just talk to the patient until he or she understands…until you are both on the same level.”		“It’s the diet…the medication…yes.”	“The pamphlets till.”	“We talk to them till they understand importance of managing that …diabetes.”		“Talk more on the diet issue…then you can start on the medication.”	“I think they should be followed up…every month so that you can see the progress of the patient.”	“It’s a priority.”	“I think we need to revive the information…so that it can stay relevant… I would like to know how do you manage patients with both TB and diabetes.”	“The one who is responsible…the program director.”	“Through trainings.”	“I think in terms of support…some of the people come from needy homes…some of them do not even have food…don’t even have money…and I think that would be best for them to be provided with maybe food packages.”	“It can be either.”	“One to one.”	“Face to face.”	“Group trainings… So that you get more information from different people.”	“The WhatsApp I think is ok.”	“To be offered education during screening so that they can be able to get all the information before they conduct the screening.”	“That’s fine.”	“It is also ok.”	“It’s a priority.”
21		07-HP-002	only 2 patients with TB and DMS in the department.	In OPD, there are patients coming with signs in their medical history so introduced DMS screening	NR	TB screening in all government institutions is for everyone whether diabetic or not	Early TB detection and better treatment outcomes	Challenges of TB screening is shortage of human resouces	TB screening is not practiced routinely	Each dapartment should have their own screening house section		Early detection of DMS and reducing the duration for the TB treatment	Lack of resources such as glucose strips	There is not much difference when you explain them in the simplest terms	NR	Most of patients are scared of leg amputations	Educating and involving them in the medication	NR	Feels ready to manage TB care because they have been doing it for years	30 minutes to 2 hour because every patient is different		NR	stabilizing sugar would take about an hour	NR	DMS can't be controlled without lifestyle and diet changes	NR	DM treatment is generally complex at the beginning but for his it was easy because of his experience of caring for other complex cases	Can't be increasing doses if patients don't adherent to lifestyle changes	Pamphlets with diet information	NR	NR	NR	NR	needed training for DM treatment	Even follow up with patients at home. If they miss the appointment, they come back with complications	Presentation on different topics and medical officers to say something to patients	HCP hopes to get training for complication screening and have a proper referral system	NR	NR	HCP would want glucometers and glucose strips resources and a proper monitor when the battery is off for easier management.	NR	Prefers providing support program to patients in group	Prefers educational program on diabetes and its management support via face-to-face	Both one-on-one and virtual are important because one-on-one is for people who don't like talking in group	Prefers phone message for communicating with patients	Both patients and staff are very co-operative in Mankayane	Cooperative of dietician and physiotherapist for eating healthy diets and losing weight in a specified period of time	It would be nice to have an exercise class that includes activities such as jumping rope or jumping jacks so patients can continue doing those even though they are not with HCPs	Weighing patients is important which is dependent on TB dose and HCPs always perform it on patients.
			“Eish I can’t speak for Eswatini because I’m like…let me speak for the department because we are a CMI…that is where we have the co-infection…for us in TB...for now currently I think we have 2 patients with TB and diabetes …so we don’t commonly see the diabetes patients…but hypertension we have a lot of those…with hypertension…not so much with diabetes…no”	"It would depend on where you are based…when I’m in OPD…yes I see a lot of medical patients…so I see a lot of those who are coming with the signs in their medical history…so now the introduction of the module of the NCD’s where we do the diabetes screening…I think we are yet to see the numbers because the approach is going to be organized like how often we are going to screen our clients than pre…		“TB screening in all government institutions is supposed to be for everyone …whether you are diabetic or not…”	"Early detection and getting better treatment outcomes"	"Shortage of human resource"	"No…it’s not because of the issues I’ve just highlighted...the time issues...at night it’s not done but during the day...as much as possible unless if I come and I’m in diabetic keto at the gate they will let me go because I’m unconscious…for those critical patients …our aim is to stabilize the patient and after we stabilize, we find that we forget that we haven’t done it"	"I think we shouldn’t limit it to being just at the entry point…OPD has its own screening house section…we as the ART department we have our own vital section for BP and everything…we should actually make sure that the patients are screened for TB but I think it is something that will take time because we are so used to the gate doing it for us …as now we are no longer doing it from the people fr…		"Early detection and even reducing the duration for the TB treatment"	“…but for us again it goes to the issues of resources because you know as a facility you find that glucose sticks are out of stock...even in the lab they are out of stock and that is our main screening way…so if the is no glucose strip...even if I wanted to screen you...I will not do it because I don’t have the resources and I will see you the following month…so anything can happen in then and yo…	"Yah…I don’t think there is much of a difference…what I’ve seen patients when you explain things to them in the simplest terms…you understand each other on the same level…they usually understand everything…most likely even the adherence with TB and diabetes treatment is usually good "		"So most are scared…leg amputations is their greatest concern for most patients when they think that loosing my legs that is what they commonly think ..and passing away…especially those that have a family history where someone has passed away so you find that they are anxious then some are not sure what it actually means…what is diabetes…how did they come about to have it...those are the reaction…	"“…that is what we want them to be involved in the medication as they be part of that journey, we assist them”"		"We have been doing it for years…I think we are good, and the country has done because now they have revised the well with guidelines as well…so have got all the help for diabetes we needed...luckily for diabetes the stocks are almost always there …rarely does it happen unlike like hypertension it happens every now and then"	"I think it depends on what month they are on…because of course in the beginning there is a lot that needs to be done…adherence is difficult…side effects are there…now if I have got diabetes it is also not controlled…there is a couple of things ..there is lots of exams to do …every patient is different …I cant really say…30 minutes…1 hour …it depends on the clinical presentation of the patient… "			"Both TB and diabetes…if of curse the patient is uncontrolled and come with sugars of 30…I need to stabilize that patient first...that would usually take above an hour for me to stabilize them ..to do that even before I review their medication…"		"... if you don’t change the lifestyle and diet and leave the dietician out of it you usually don’t get that control at all because most patients don’t know that they need to change their diet…if you don’t tell them they will continue to eat what they eat and continue taking their medication and their sugars are always so high…so I would say it is like the first step is the lifestyle modification…		"Maybe in the beginning when you still not used to it…just like everyone who is starting to practice…still new to these conditions…still learning…still reading so you find its difficult in the beginning but for me being in ART and TB it wont be the same for an MO in OPD…I’ve mastered the guidelines…the research…I’ve consulted people who have done it before…if I have got really complex cases I con…	"as the age increases the older ones are more adherent to what you tell them…issues would be the change of diet now…cause it might be major changes …so all of a sudden…what I’ve seen is if you get the dietician and she is a food specialist they like to hear from them…people can then actually understand…you find that in the beginning it is difficult but eventually…the sugars are still not controll…	"... we would have loved pamphlets from dieticians pertaining what to eat…I think it should be covering all spectrums…if I am employed…I’m not employed…"					"…it’s the screening of complications …I haven’t done it like forever because we don’t have the instruments but know we probably need trainings…we don’t have the equipment…we still need to re-do trainings as well... the ECG’s we are not doing them because we don’t have them…well MDR TB has them for the patients we do them as per need…that is what we need to improve on…we to screen…how often are s…	"Ok, so we already have different ways of following them up…well for TB it is easy because now they are on TB treatment…we will even get you at home because NTCP has a program in place and bow because it is integrated when following up for everything at home. ... of course on OPD it is usually up to the patient to own up their appointment date…if they miss it…we haven’t gotten to that place that …	"… as a hospital we have it usually on Tuesdays…its every Tuesdays …different topics…different groups of people presenting on issues but mostly for patients it is usually the medical officers who have to say something at every encounter…but sometimes as a government we don’t put that much time…what we can try do the morning education but you find that some patients come in hours after…they usuall…	"…its trainings for complications screening…that would be top of the list…a proper referral system …you know if I have done something and I feel that the is something going on…I feel the should be a smooth way to refer the patient to another … we want to achieve a good outcome…the referral system has so many glitches for them to be ironed out"			"Resources…glucometers…glucose strips …not only are we seeing diabetes…we also want BP monitors for hypertension…currently we have those small ones …after a while the battery that one is off but if we had a proper monitor then it is easier, we can have something in different size…a set of instruments because that is what we need now because they will be going together with trainings"		"Group is fine…"	"prefer face to face"	"I think they are equally important…group is fine if we are many but when someone doesn’t get it in the group and don’t want to ask but when they get to you ...you find there are questions, or you can just see when you are explaining to a patient that it is not getting through…you actually start afresh educate so…you can’t pick one over the other "	let’s just pick SMS	"Our TB patients in this facility…maybe it’s just Mankayane…our patients are very co-operative in Mankayane…maybe the stuff is too good…they never say no to anything…if we say something is important, they will do it...so that is why I’m saying it is probably the staff in Manakayane...they are good "	"... I would want the most would be one that involves the dietician whether with pamphlets or she has got pictures…I think she is the one that’s has the most role to play…we currently don’t have a physical activity department but we always make use of our physiotherapist because they there ones mostly involved when we need them…because when we want the patient to lose weight…we want them both bec…	"It would be nice to have that…if that person who would be doing it is not from us… if is provide for us…so that the patient can learn those things…they will continue to do them even when they are not with us "	"We always do that…it is important…the BMI is of importance to us but if course in TB our dose is weight dependent…there is n o way we are not going to do it"
22		08-HP-001	High prevalence of DMS especially in young people	Seeing more people at risk of pre-DMS/DMS	Seeing more young people with DMS	TB screening in PLDM is useful for early diagnosis	Early diagnosis and treatment	TB screening challenge is patient having an issue with producing sputum	TB screening is not done routinely but it is important to do routinely	To be able to do TB screening routinely, availability of glucometers and other equipment is important to initiate the care	DM screening for TB patients is beneficial for early diagnosis and treatment	DM screening benefits to know whether to change the medication or boost it	DM screening challenge is the glucometers	The HCP feels more than ready to deliver the DM diagnosis services	Availability of materials including glucometer to make DM diagnosis easier	Patients take their TB diagnosis positively most of the time and they show eagerness to learn about it	Patients don't face problem because HCPs make sure them understand about TB	Financial support for patients because they don't have money for transport cost to visit the clinic	The HCP can handle managing TB care with the support from mentors	15 minutes extra time to review TB care for each patient	Availability of more HCPs to make TB management easier	NR	NR	NR	Diet and exercise help managing BMI and help changing lifestyle	DM medication works well if patients take doses in right way	Provide health education to make patients understand so DM treatment won't be difficult	They do one-on-one session when they have different opinions from patients and it works well	Visual aids [flipchart] to help explaining DM treatment to make it easier	Assist clients how/when to take medication	NR	Having ongoing counselling to handle patients difficulty managing DM	NR	Recommending patients not to separate TB and DM so they can have appointment on the same day for treatment	NR	On-site training with clients for CME	Need more training on DMS especially on TB patients	TB program should provide DMS information	They want to deliver the information through discussion	More staff to provide support for TB patients	face-to-face for support program	In a group ask if they want to have support program as a group or individually then do as they prefer	Face-to-face is fine for education program	Prefer to have group session for education program so people will get information even if they are not confident to ask questions	Prefer to use WhatsApp for communication because people use it more than SMS	Diet and exercise to control DMS	Not sure of the way but they can do it if they know how to do it	Form a club to do exercise that would help patients	Important to weigh patients to monitor the progress
			"I think the prevalence is high…yes more especially in young people. Now its more in young people…the diabetes "	"Yes…"	"Yes, as I was working in OPD…I was seeing like young people being diagnosed of diabetes and having risk of getting diabetes…"	"I think it is so useful because you can catch them early "	"Catching them early …getting to know they are having diabetes with TB…we can initiate them early on treatment"	"The patient will be having a problem with producing sputum"	"It is not happening routinely…it is wise to do it routinely…"	"if we can have the glucometers and all the material that we will need for screening our patients and also medication if we need to initiate our clients… to be available all the time"	"It will benefit our clients…my thoughts about diabetes screening for our TB patients …I think it’s a good idea because we will catch them early and put them into treatment and to see the contra-indication between the 2 medications…the TB medication and diabetes medication …so we will see what is going on and act early "	"… the benefits that we will get when screening diabetes patients for TB, I think we will know whether to change the medication or we need to boost the medication that is already in place with some…other things "	"… the only challenge is the glucometers."	"There is nothing…except that we are ready…we are more than ready. As long as we have patients, we can deliver the service"	"It is to have all the material that we need for diabetes…all the material that we need including the glucometers to be available all the time"	"Most of the time they take it positive because after the health education that we normally give them every day, so they take it positive, and they are eager to learn more about it and how to live with it "	"Our clients they don’t have a problem because we make them to understand the importance of that, so they don’t have a problem"	"Any other…another thing is having a program that will need support is finances …more especially for our clients because sometimes they don’t have money to come to the clinic [for transport cost]…"	"I can say I can handle them with support from our mentors, I can do it…we can don it as a facility with the support from our mentors "	"I think 15 minutes with each patient is ok to have a patient in the room"	"I think there is no other tool that we need with a client…except staffing [healthcare provider] to be available all the time"				"Ok, with lifestyle and diet it can assist …diet and exercise can assist more especially here in Swaziland…I noticed when I was working in OPD most of our clients are obese …they take too much starchy food…so their BMI is not ok, they are prone to diabetes. So, lifestyle …exercise…diet can really go a log way. As of now the effectiveness I have seen it, but I can see when I’m projecting, I can se…	"I think diabetes medication really works a lot…if our clients are taking them well the right way…right time…right dose, it really works "	"No, it’s not difficult. We just need to Health educate our clients …make them understand "	"Handling our clients when we are having differences …we do one on one sections than the group counselling. The one-on-one really works for us. "	"Yes, I think we would need a tool that the client may see…maybe with pictures [flipchart] as you are explaining what is happening "	"With the strategies in TB treatment and diabetes …I can assist my client on how to take the medication…like breaking the times ...like taking the other after an hour …"		"I can handle my patients who are having difficulty in managing their diabetes care…like having ongoing counselling with every visit "		"I can recommend to improve diabetes treatment strategies to our TB patients like not separating diabetes and TB. We can have the service on one room so the patient will be scheduled not in different days "		"About continuous medical education, I think we can have more of on-site trainings [with clients]"	"The support that we need as a facility is to have more training on diabetes...that is more especially on TB clients… "	"I think the TB program"	"We want it to be delivered in discussion...yah"	"Is to have extra staff more especially the support staff…"	"Face to face "	"I think the group is fine, but after asking the patients if they are comfortable in a group…like asking the individual what they prefer…so those who want the group…you can take them as a group and those who want one on one can get that"	"Face to face is fine for us"	"I think I would prefer a group …because in a group maybe some are not confident enough to ask questions, yet they need that information...they will get it from the question that the other will ask"	"A WhatsApp…because people are more on WhatsApp than SMS"	"On diet and exercise, in controlling it [DMS]."	"I’m not sure about that…how we can do it, but if there is a way...we can learn...we can do it"	"With the activities that would help diabetes clients...as I have said that they would form a club...in that club we can do the exercise …all the activities that would help us "	"I think that is very important to be done...to take the weight every time they come …every time they come to the clinic…so we can see the progress"
23		08-HP-002	HCP can't be sure of the specific number of DMS prevalence but they do have patients with DMS	Unsure of people at risk for DMS	Not seeing more people with DMS	TB screening should be done on everyone living with DMS so early diagnosis to avoid complications	Early detection to avoid mortality	Don't know any challenges of TB screening	They do TB screening routinely regardless of why they come to clinic	Most of facilities do TB screening at the gate	DM screening is important for TB patients to 2 months, 5 months, and end-of-treatment	NR	HCP thinks there is no challenge regarding DM screening for TB patients	Not sure of readiness because the nurse just monitor glucose and refer the patient to the doctor	NR	Patients are deny it when the doctor gives me their diagnosis	Educate patients about the risk factors since most of them deny the diagnosis	NR	The nurse doesn't feel much confidence in managing TB care because of not much experience in providing such care.	[needs translation for this]	The nurse thinks IEC material may be helpful since they don't have it currently	Not confident in managing DMS care	Plus, minus 20 minutes to review DMS care	NR	Educating patients on the lifestyle changes can be very effective	Medication treatment is very effective if taken correctly with combination of lifestyle changes	DM treatment is not complex cuz you just have to take meds	Reassure patients and educate them about the treatment	Use IEC material which can be used by both nurse and patients at home	NR	NR	Seek help from other HCPs to talk to the patient if you can't handle it	NR	Motivate and educate patients about the treatment duration of DM and TB	Follow-up is important	CME helps to educate patients about their treatment	Materials like IEC that patients can use at home and educate them about physical activities	NR	NR	Any information that is useful for DM and TB management	face-to-face	Prefers providing support program to patients in group	face-to-face	one-on-one	Prefers WhatsApp to communicate with patients	Any incentive to motivate TB patients to participate in a DM program	Cooking class is a good idea	NR	Weight is a vital sign to check improvement from the treatment
			"I cannot be specific on the numbers, but we do have patients with diabetes. Pre-diabetes, eh I’m not too sure, but we do have patients laba, labaDM– "	"I’m not sure."	"No"	"I think routine TB screening should be ta, should be done to everyone who is living with diabetes. Reason being that, we know that if someone has diabetes uba immuno-compromised. So, ema chances ekutsi a-develop TB are very high so it is very important that we do the TB screening so that we diagnose TB earlier in order to avoid ema complications. "	"we’ll detect TB earlier, we’ll, we’ll be able to treat if ever there was TB in order to avoid mortality– "	"I don’t know any."	"Yeah, it is because everyone ... who enters into the facility we do TB screening regardless of whether, of whatever they’ve come for. "	"In facilities, we do the TB screening at the gate, most of the facilities. It’s done at the gate even at consultation level. ..."	"it is very important to screen them for diabetes. Yes, like ema guidelines aya state kutsi we should do idiabetes screening, ema TB patients and diagnosis to 2 months, 5 months, and end-of-treatment. It is very important because umuntfu nangabe aka, English, when the patient has got TB– "		"There are no challenges."	"So, your readiness, I’m not sure whether we… Yeah according to my understanding, is that we are just suppose to do the glucose monitoring, if ever we find any abnormalities, we refer to the doctor."		"Then it is the doctor who ... then gives the, the diagnosis ‘Kutsi vele you are diabetic.’ What happens is nawumutjela kutsi iglucose isetulu lomunye uba like maybe it’s because ngidle kakhulu in case u, u, utsatse irandom kuba like baba ku denial, denial in a way. Yeah, it’s denial."	"Kuma like I’ve just said kutsi most of them baba ku denial, we tell, we educate them on the risk factors kutsi ema risk factors ekutsi ube ne DM yini meaning kutsi if ever unawo lama-risk factors, soyakutjela kutsi kune possibility kutsi should you go to the clin, to the hospital that I’m referring to–"		"Yeah, I’m not that much confident. I think it’s something that ... I have, haven’t seen in many patients. So, if you haven’t seen something for a long time or over and over again, I would be confident in whatever care you are going to render. I think experience is the best teacher sometimes. Yeah."	"But it depends kutsi ipatient inema questions latsini ihealth education lokufuna kutsi uyi rendarishe maybe ema myths ladzinga ku correctwa kuya dependar. But nje plus, minus 20 minutes."	"I don’t know, maybe IEC material lekhuluma nge TB and DM. Currently, we don’t have that IEC material–"	"Still not confident, even in that one. "	" Same time as above. I think plus, minus 20 minutes."		"... I think it can work if we can, angitsi when the patient has got DM, we do not, we do not have to solely rely on the treatment as in the medical part, on the pills. We also need to educate them on the lifestyle changes, exercise and stuff, stuff, stuff. So, I think it can be very effective."	"It’s very effective when taken correctly, right dose. If you follow what the nurse says, it’s very effective and you also do the lifestyle changes. "	"Complex… (loud sound). It’s not complex, it’s not complex. Yeah, you just have to take the meds, yeah (chuckles)."	"Phela you, you suppose to reassure the patient, tell them the importance yeku stickisha ku treatment. "	"IEC material that you can utilise as a nurse also IEC material for the patients to use at home."			"Yeah, to ensure kutsi vele icare yakhe iya continuwisha even though angaba nema struggle, but at the end of the day, kumele agcine akhonile in order to preserve their lives and avoid ema complications. If ever I’m failing, I’ll ask somebody else maybe to talk to the patient, maybe utamuva ncono yena."		"I think maybe in order to motivate the patients, I can tell them ‘Kutsi okay, DM is lifelong, but TB we are just treating for a certain number of months, so akabeke.. should persevere in taking the treatments regularly so that atosheshe she can complete the treatment and then just continue with the DM only when, when TB has been cured–’ "	"I think it’s very important to do ema follow-ups ema patient."	"I think it is important. You need not assume that the patient knows, you nee, you need to continue educating them on the treatment."	"The materials that the patients will be able to use at home. Maybe educate about both physical, physical, staying physically active, what they need to do whenever they have DM– "			"any information can be useful pertaining DM and TB management"		"I th, I, I’m not sure, but I think group.”			"“I think SM, WhatsApp is, is, is, I’ll prefer WhatsApp.”"	“Any incentive.”	"I think it can be a very good idea."		"because weight is one of the vital signs that can tell us whether a patient is improving and not improving in treatment. "
24		08-HP-003	DMS prevalence is increasing in general	NR	More people with DMS	TB screening should be performed routinely because TB and DMS lower the immune system	Benefits of TB Screening is to identify TB earlier and receive early treatment	People get exposed to TB positive patients when they come to screen TB	TB screening is not practiced routinely	Lack of TB screeniing officers so many patients aren't screened	It is important to screen DMS especially during initiation of TB treatment	Early screen and diagnosis avoid complications	DM screening challenge can be lab materials such as glucose strip being out of stock	feels ready to deliver DM diagnosis but will need the empowerment	A comprehensive guideline for TB-DM patients would be helpful	Patients are initially overwhelmed to know their diagnosis but HCPs work with them to calm down		Empower TB and DMS staff and educate them about the support	The HCP thinks he is average ready to manage TB care and he can still do better	Extra time of plus, or minus 30 minutes to review TB care	NR	The HCP thinks he isn't very much confident in managing DMS care	extra time of plus or minus 1 hour to review DMS care	NR	Lifestyle modification is very effective but it isn't sustainable in the patients	Adherence of the treatment makes DMS controllable	DM treatment is complex especially in the clinic settings	Proper education to patients about proper DMS management and involvement of family when needed	Pamphlets and posters to make DM control easier	Focus on treatment adherence and lifestyle change	Pamphlets to support making DMS treatment easier	Seek help from other team members if you fail to convince the patient	NR	The HCP recommends training nurses for proper management of the patients	Suggests to remind patients of their next appointment date	CME is important for educating patients especially one-on-one to patients who have special cases	The HCP wants to know more about risk factors of DMS	The HCP wants either dietician or psychologist to deliver more information to him	The HCP wants to receive information through trainings	Supports to know more about lifestyle changes and adhering it to the treatment would be effective	face-to-face	Group setting	face-to-face	one-on-one can do it better so the patient be able to ask specific questions	Use WhatsApp to communicate with patients	Incentives such as food packages and transport imbursement would motivate TB patients to participate in a DM program	Cooking class would be great because patients don't know how to cook healthy foods	Sports	Weighing patients is important to be able to adjust doses of their medication
			"I think it’s increasing. Yes, generally it’s increasing."		"Yes, I think so. I think we, we are seeing more people, especially after the, the initiations of (?? 04:13), I think we have more patients with diabetes."	"I think they are, as you know, that TB and diabetes lowers the immune system. I think it should be routinely screened. "	"The benefits is that we can be able to identify (car passing) TB earlier and treat as early as possible. "	"Yes, as much as the nurse may screen inside the room, the consultation room, but then, the, you find that the patient has, has exposed some patients to TB. If the patient screens positive because now you will iden, only identify the patient inside the consultation room."	"I don’t think so. "	"we missed a period whereby we’ve lost the, our TB screening officers. So, a lot of patients were coming inside without being screened. "	"I think it is important to screen for diabetes." "Yes. Especially during initiation of TB drugs."	"The importance is that, as we know that, TB has an effect of increasing the chances, so early tre, early dia, early screening and diagnosis will benefit the patient to avoid ma-complications. "	"The challenges, maybe they are, you find that the (clears throat), you find that there’s a (car passing) out of stock of lab te, lab what what, material [glucose strip]. Yeah, that may be the challenge."	"Yeah, I can, but then I think I’ll need the empowerment. "	"I think maybe if, if we can a comprehensive guideline for TB-diabetes patients."	"Yeah, every time we diagnose a patient with diabetes, then they, they are overwhelmed. Then, you work around calming down the patient. "		"I think that we should also empower our, empower our support staff on TB, on TB-diabetes and also educate more on the support, the (?? 10:14)."	"I thinky, I’m average. Yeah, but I, I can still do more."	"Plus, or minus 30 minutes. "		"I think I, I’m not very much confident, yeah. "	"I think plus, or minus 1 hour."		"I think it is, it’s very effective; only that, it is not sustainable in the patients "	"adherence to the treatment makes the diabetes to be controllable. But when the patient is has poor adherence, then we, doesn’t, it’s not controllable. "	"Yes, I think it’s, it is complex, especially in, in the clinic settings. "	"Proper education and con, continuously, you try to alert the patient on proper management." "Yes. But when, when the patient doesn’t adhere to that, you try to involve even the family"	"Pamphlets and posters. "	"We emphasise on treatment adherence and lifestyle change"	"It’s the pamphlets and the, yeah, pamphlets. "	"We talk to the patients and then if you, you fail, you also ask support from other team members like the so-called therapist or medical officer. "		"... I think I’d recommend on establishment of a, of a, any, of a diabetes specific department or clinic whereby the person, the nurse who’s there will be trained on proper management of the patients."	"I think clients need to be reminded on their return dates, remind them about their return dates, ask them to come back when they’re not okay."	"Yes, it’s important to continue in, in educate the patient especially one-on-one because you find that some cases are specific to the patient."	"I think I’d love to (loud sound) to know about the risk factors that leads to diabetes. "	"I think I’d love a diabetes, a, a, a diet, a dietician, psychologist, yeah."	"Trainings"	"Patients should know about lifestyle, like the diets, importance of adhering to treatment and also importance of check-ups."	"Face-to-face."	"A group."	"Face-to-face."	"I think I want one session can do, so that the patient can be able to ask specific questions"	"WhatsApp"	"I think we want, if the patient, if the patient could get an incentive they can do more participation." "Incentives like food packages, transport imbursement. "	"I think that would be great because patients don’t know how to prepare their meals."	"Aerobics, it’s a, sport, meditation, yeah. "	"It’s very important to weigh patients so that you can be able to adjust the doses of their medication."
25	NS	09-HP-001	Increase in DMS prevalence over the years	More peoplat at risk	More people with DMS	Believes TB screening is a good service	Helps catch TB early since DM patients are more prone to sickness	No challenges (Difficulty discerning TB symptoms with other respiratory diseases)	practiced routinely	No examples	Believes DM screening is necessary for proper medication prescription	Identify DM status at early stage to properly intervene and monitor	Lack of resources, capacity, and funds	Confident in delivering diagnosis	More frequent physician support to clinic	Some patients expected it; other patients (especially males) are shocked	Provide counseling	Providing patient support groups	Not confident in terms of DM medication	20-45 minutes	DM medication and its proper delivery	Not confident in terms of DM prescription dosage	Dependent on NCD physician availability	Physician and DM medication availability	Very effective	Overeffective (results in unintended hypoglycemia)	DM treatment is complex	Educating patients and providing options	Psychosocial therapy	Avert associating DM management as a burden	Having a peer supporter/more experienced HCP to provide guidance	CME and counseling	Monitor home visits	Include more home/community visits and limit clinic visits	Limit follow-ups to home visits for stable patients; clinic visits for unstable patients	Supports CME	Provide job aids about TB/DM medication and diet	NTCP and NCD Unit	Face-to-face information	Support group	face-to-face	Group setting	Face-to-face	One-on-one, then group setting	Supports phone messaging	Very little needed to motivate patients	Supports cooking classes, healthy shopping, and growing own food	Supports encouraging exercise	Supports weighing patients
			“Yes yes there are changes because the prevalence seems to be increasing per year.”	“Yes we are seeing more and more.”	“It’s seems to be increasing because we are seeing diabetes a lot even in younger people and a lot even on adults before be the assumption of obese People because or maybe even relations who have diabetes who have and you can’t trace where it’s coming from.”	“It’s a good service to be implemented because now we are able to screen them in every visits even if they are not coming for treatment or any other illness we still screen them.”	“It helps us to catch TB early its means like you are very prone to having TB.”	“Not much I would say not really but what I have seen is that diabetic people seem to have symptoms naturally that are related to TB and sometimes they don’t have maybe that difficulty not knowing and minor flue or pulmonary type of pulmonary disease with TB.”	“Since TB screening has been implemented to be for every visits yes done routinely.”	“I cannot say because since I started working TB screening has be a routine.” “Because it’s already routinely done like in our facility when they enter the registration there’s TB screening even the nurse still ask again in whatever department they come to.”	“I’ve seen that for TB patients it’s very important looking at the drugs they do they do some pre diabetic stage in the patient itself so the routine is very much important.”	“Now we are able to help the patient to actually able to let’s say catch the start of diabetes because even if the patients takes the drugs themselves they induce the diabetes at least when they are in the prediabetes stage we can be able to cut it off maybe without changing lifestyle and everything so some of them they have been helped by the change of lifestyle and the routine monitoring.”	“Usually is if maybe the clinic can be out of stock of the glucose strips then we will have the challenge but if you are able to do that also having to actually also like when you have to refer the patients to hospital because we are not able to do some lab test so we have been able to refer to hospital so the challenge will be transport money for the patients even to go to the hospital, hospital…	“Yes we are ready we have been trained we are waiting for an in-service training for other nurses who were not able to go to the training and also RFM is now supporting us because they do send a doctor for 2 months every 2 months they just come here for NCD so in those NCD you are able to include every patient so they do assist in that and we do actually use over the phone consulting so yah we ar…	“Having an NCD doctor that will visit the clinic monthly rather than relying on the doctor that comes from [FACILITY REDACTED] usually come for stable patients so those patients that are not stable they are sent to [FACILITY REDACTED] which is not easy for every patients.”	“It has been on two sides some saying expected I’ve been seeing the signs then the others are shocked especially if they have never even have seen the signs but mostly the males are usually not happy the females just say they will see what they will do they just seem to accept but it depend on the patient as well.”	“We do counselling and re assurance It’s just to help them like every time they come to the clinic we are able to motivate them positive in seeing the good that the medication will help the lifestyle changes will help just to assure every time we see them.”	“I guess maybe support groups because that’s one thing I thought and if that person meet another person like we saying position like before we will not able to understand that talk to them somehow somebody like we do have an ART we have the expect client in NCD.”	“I would say not a 100 percent confidence in regard of not having medication for diabetes.”	“Okay maybe for initiation time depending on how the clinic is busy let’s say about 20 minutes or at most so at least we spend inside the consultation room but it also depend on how many services are you supposed to give a patient and are you supposed to add curative on top of the patient, there is family planning there is everything then it can be 30 minutes plus but never more than 45 minutes.”	“Medication for diabetes to have it in the clinic yes we have to order but we do not receive.”	“I believe it’s the same even for the other one because TB patients we do have for the other one is it for extra pulmonary but when it comes to diabetes we can screen but once that patient received the diabetic stage we are not able even to get a start dose even when you find the blood sugar level are very high that is where I’m saying say am not confident in that.	“For diabetes we don’t review them as the clinic per say we are able to screen them on their fasting or their random blood sugar so where we book them 2 months visits of the doctor that is coming from [FACILITY REDACTED] that is when they are reviewed when they come on the doctor s visits.”	“Regular visits by doctor and supply of medication for diabetes in the clinic.”	“It’s very effective because we have seen patients who used to have uncontrollable blood sugar levels coming to very normal blood sugar levels on the other visits after they have changed their lifestyle they included their exercise I’ve seen a huge change on them.”	“From what I’ve seen its quite a huge range of medication. The first line seems to be very effective metformin is effective but I’ve seen daonil making the patient have very low blood sugar levels to the extent that they faint the moment they take it the moment so the effectiveness is quite a big range some of them seem to be too effective let me put it like that to the point of lowering the glyc…	“... its complex we are expecting daonil to help but working with the metformin because somehow it clashes with the body for some reasons that I don’t know yes the extent that we heard it’s going to be removed so somehow there are those kind of issues so we have somebody who has never treated for diabetes but they are diagnosed with … insulin then this one started on a metformin somehow its quiet…	“I give the information that i have been taught then the patient can make a choice.”	“I guess maybe psycho social therapy would help for some because some is in regard for some is in social issues like I think having a therapist will help.”	“I try to describe them as maybe I say they should take them as something that can be included in their lifestyle they should not make it into something like ending to them so that the moment they are able to accept them and put it like then you know it you work out and brush your teeth so take it in that regard not like a burden so that’s how I describe it.”	“I think I would go back and say having someone else who have gone through because as much as I may have the information maybe I may not be somebody they can believe because as a person you think this person has never gone through what I’ve gone through and this person doesn’t understand what I’m going through doesn’t understand how I feel about this thing this diabetes because having somebody wh…	“Continuous health education and counselling and the assurance until you identify what is the course because I may take longer to be confident in telling the healthcare workers what is really going on at home they are keep on hiding if continue to build the rapport until information health education continuously then eventually you will into a place where you are able to help the patient.”	“Home visits for the patients because some it’s not them themselves but it’s the situation at home that make it difficult for them to manage.”	“…Okay I think I will recommend the limit to the clinic visits and assist them by some months the clinic goes to their homes to visit them.”	“okay follow ups if the patient is stable maybe the follow up can be limited to home visits but if the patient is not stable then the clinic visits are best just in case there is need for any other service.”	“The continuous education is very important especially once they have to understand the important of it because some once they feel like they are okay and they don’t keep up with how you started we spoke of time we spoke of how many then they forget they even don’t have that alarm that you agreed upon then they said they have an alarm just to remind them because now they are feeling better and th…	“Okay I guess for me is the relation in the medication maybe have like the job aid it’s easy to read and understand for us so that we can help our patient.” “Drug interaction, diet like the best diet to help them yah for me it would be that.”	“It’s the right person anyone like the doctors from NCD, TB.”	“Face to face information like in service kind off.”	“…mhh… I guess maybe having their own support group, yah say as the visits come once a comfortable with everything the diagnosis they have when they are comfortable to meet with speaker to other people they can’t have the small meeting and just discuss it among themselves or just a healthcare worker who just sits and facilitates and just listen to them speaking about their social form everything …	“Face to face yes.”	“A group yes a group I’ve seen in a group like we have a support group of ART teenagers, I’ve seen how a group is quiet good even for the individuals.”	“Face to face yes face to face.”	“One on one for the person who is not comfortable with people knowing yet with diabetic or they have TB or both. Then a group setting for somebody who may needs that interaction with other people who will say have a realization at least I’m not on the… .”	“I think a message will be good saying we are reminding the patient, we are encouraging the patient saying I hope you are doing well, please remember to continue taking your medication have a good day that kind of things and it makes somebody who is not okay feel better.”	“It wouldn’t take much just will take having them simple and come and helps them because some do ask when I they visiting us(basivakashela nini)like you know those from TB (sahlale sibona wena)we usually see you alone, where are the people from TB (baphi labaka TB) because some have experience since we treat only DS TB some have MDR patients in their home so they do know how supported they are ye…	“That I would actually join myself because you know they do ask how should I cook this, how should I cook this because we keep on telling them the way you cook things you need to change then they tell you nurse I have never weigh like what I am used to so how do I start now cooking and actually something that I will be able to eat so that where we are...” “Yes [healthy shopping] would be good as …	“Exercise its good we do encourage.”	“We do weigh patients in every visits, every visits we do weigh especially since TB treatment has given the weight.”
26		09-HP-002	Increase number of people with DMS	Seeing more people at risk of pre-DMS/DMS	Seeing more people with DMS especially among age of 35 to 45 years old	People with TB have suppressed immune system so important to screen for TB	Early diagnosis and early treatment with TB screening	There is no challenge in the facility since every patient is screened for TB	TB screening is done routinely in the HCP's facility	Train the registration person so everyone can contact and first go through him	DM screening wasn't being done before but they should do it now.	Benefits of DM Screening are early diagnosis and treatment	Challenge of DM screening was lack of resouces such as strips when using glucometer	The HCP feels ready to deliver DM diagnosis	The availability of glucose strips to make DM diagnosis easier	Some patients refuse to take screening because they have no symptoms	Educate patients about how people can have DMS without showing symptoms	Avaliability of glucose strip will make handling patient concerns easier	Not confident enough to manage TB care because they need in-service training	1 hour to explain everything to patients	Need doctors and training for TB case management. Need more pamphlets in local langauge for better understanding	Feels not 100% confident because they need more training for TB	Need an hour to give a comprehensive care to the patient	Availability of a doctor and pamphlets and job aids to make DM management easier	It is challenging for many patients to have enough money for diets and have time to do exercises	Not sure about it because they focus on TB at the clinic	The HCP feels DM treatment is complex	Ask for an assistant when needed	Availability of doctors and pamphlets about DMS to make the DM control easier	NR	NR	NR	NR	Recommend for health education to make patients understand the importance the treatment	Important to follow-up monthly or in 2 weeks but the challenge is with transport money	CME is important to get information	Availability of drugs is important because there were times not having enough drugs	Their mentors to provide those useful information	Receive these information through in-service training	The availability of doctors and IEC materials to support educating patients	face-to-face	one-on-one	Prefers face-to-face to receive education program because easier to express and explain themselves better	Prefers to receive education program via one-on-one so patients be able to ask questions freely	SMS is better option for communication because WhatsApp requires data.	The patients need first go to the facility. If the patient can't come to the facility for some reason, the program has to go to the community to deliver services	Educating patients about proper food preparation with boiling instead of using oil	Physical exercise is good for patients but it depends on condition of patients	Patient is not supposed to gain weight because overweight is prone to have DMS
			"I’d say there is an increase because of the changes. The changes, it’s the increase of the number of people."	"Yes, we are."	"So far like, currently we are seeing an increase number of people with diabetes, who are diagnosed with diabetes. Even, especially the young ones like between maybe 35 years to 45 years, we are seeing an increase in that number. "	"People with diabetes, because they have a lower immune system, so they have to be screened for, for, for, for TB. "	"It’s that they are going to be diagnosed early for TB so that they can get treatment early."	"Okay, they are no challenges because in my facility, every client that comes to the facility is screened for TB."	"Yes. In my facility, yes."	"I think we have to train the person who is at the registration where everybody is in contact with that person at the registration point, so everybody have to first go through their registration."	"it’s suppose to be done though we were not doing it before, so we have to do it now."	"The benefits are to be diagnosed early and start treatment early."	"I think it could be the stockout of glucose strips in the facility. That will make, that will cause a challenge because if there is a stockout of the glucose drips, so the clients won’t be able to be screened."	"Yes, we are ready."	"The availability of the glucose strips because we have enough glucometers in the facility. We have about 4."	"Okay, some of them, they, they will say to you ‘Ah, there is no need of screening for diabetes because they don’t have any symptoms of diabetes,’ yes."	"About, we educated them about diabetes because you can find that you can have diabetes with, without even showing any symptoms or the patient without even noticing the symptoms though they are there."	"I think it’s only the, the, the glucose strips because the only, that’s the only challenge that we have at the facility, yeah."	"Not confident enough. I’d say that because we need continuous in-service training for TB care."	"I think we’ll need about an hour to explain everything because we have to explain to the client and even the care givers."	"We’ll need a doctor, then the training for TB case management and we’ll need more pamphlets for like in our language like Siswati not the English ones because some of them you’ll find out that they don’t understand English."	"Not 100 percent confident." "I think we need training especially because now at the moment, at the facility, all those nurses that received proper training for TB, they are all gone to other facilities, so yeah."	"I think even here I’ll need the hour so that I can give a comprehensive care to the client."	"To have a doctor who will help us and the, and the pamphlets, yeah. Job aids."	"Okay, in, in our patients especially in Swaziland, it’s challenging because the client you’ll find out that they can’t co, they can’t have money, like there’s a lot of unemployment. So, some of them they complain they don’t have money to buy food that will, like diet and food. And even the exercise will tell, the client will tell that they don’t have enough time to exercise because most of them,…	"I’m not sure about that one because most of the time our clients, our diabetic clients are managed at the hospital not at the clinic. So, at the clinic, we only focus on the TB side."	"Yes, yeah. I think so."	"... you’ll ask maybe for a assistant maybe from your colleague, maybe you’ll call another nurse, especially when the client, is a male nurse, I’m a female nurse. So, if maybe the client maybe have an attitude toward me, then I’ll call, I’ll ask for assistance from the male nurse so that he can explain to the client."	"… it’s the like the availability of the doctor and more charts and pamphlets that talk about diabetes."					"It’s all about health education, so that, like you need to have enough time to education the patient until the patient understands the importance of taking treatment and the outcome, the good outcome from taking the, the treatment."	"Yes, it’s important to come especially for monthly follow-up and some even 2 weeks follow-up. Though, there is a challenge because most of them, they’ll, they have challenges about transport like money because most of them, they are not working, so yeah."	"Yeah, it’s so important that one because like I feel like maybe if they, if they can be a way of like not, like the patient not getting the information, information at the clinic only, like even using the media maybe every day, there is a program about it, that will be said in the media or maybe if the ministry can have a way like maybe sending messages, maybe every now and then, to the patient,…	"… and the availability of drugs sometimes especially there was a time when there were not enough drugs for, for managing TB. Like the first lines drugs for TB, they were out of stock in the country, so we have some challenges on that side."	"It’s our mentors. Yes, the one that are mentoring us because those they come maybe once a week. Every week they come to the facility."	"Through in-service training."	"it’s the availability of the doctor. Then, and the IEC materials that we’re suppose to do when we are conducting the education to the client."			"at least on face-to-face, I will be able to explain and express myself to, to that person who’s conducting that education."	"Though both, but the first part, the first one it’s a one-on-one because everyone, okay each client will be able to ask any questions without any problems."	"that one it’s fine. But even, okay like the SMS one is okay, but WhatsApp, I have to have some datas which sometimes they are not there. I need to have money."	"the client have to come to the facility, and yeah, to participate in that program. If the client cannot reach the facility because of some reasons maybe the program will have to go to the community, like to the client, to deliver that service or."	"... educate the people, the patients about the proper food that they are suppose to take because they have diabetes. Then even the way that they have to prepare the food, maybe boiling the food instead of using oil. Then even like the type of exercises that they are suppose to do"	"Yeah, that one [jumping rope or jumping jacks] is fine. But, it’ll depend to the condition of the patients. Yeah, that one is okay."	"okay that one is very important because the patient is not suppose to gain more weight because as a patient is overweight, that patient is prone to have diabetes. Yeah, even can’t control the diabetes that the patient have."
27		09-HP-003	Noticed changes in DMS prevalence so scaled up the screening of DMS	Seeing more people at risk for DMS especially in the rural area because of unhealthy diet and poor exercises	Seeing more pre-DMS patients among the advocation that affect TB patients	TB screening should be done regularly especially on people with low immunity	TB screening benefits are to be able to diagnose and treat patients early	Some patients might be losing weight because symptoms of TB and DMS are same so after diagnosing DMS, tend to forget screen TB	TB screening is practiced routinely where every person has to go to the registration room where the TB screening is done	When the TB screening was done regularly, still missed TB patients to screen	Everyone undergoes checking DMS	DM screening gets benefits to get the best management	No challenges because they have equipment most of the time	It is difficult to deliver DM diagnosis to patients because patients don't take it easy when added another treatment pill	Training would be helpful to learn dealing with issues in the facility	Most patients come from less privileged homes with no proper facility for diets and exercise so need to make them understand what is. Pre-DMS	Important to make patients understand pros and cons of HCP's diet recommendation	Pamphlets to educate patients about DMS	Can't say if the HCP was that confident to manage TB care because of potential complications	30 to 45 minutes to review TB care	IEC materials and pamphlets to make easier to educate patients	the HCP can't be sure if confident to manage DMS care because sometimes feels the patient needs to be managed at the hospital level	30 to 40 minutes	IEC materials to support making DM management easier	Lifestyle change is very effective so without healthy lifestyle, medication not being able to control DMS	The HCP thinks DM medication is effective if adhered to	DM treatment injection is complex but tablet is manageable	It is difficult to educate patients from rural area about the diets because they don't have resources for healthy lifestyle change	Booklets with DMS information to make patients understand about complications of DMS	Explain patients about how to take medication and types of treatment	Having medications to make the DM treatment easier	Adherence counselling the importance of taking medication and the complications of DMS	Pamphlets for health education	One tablet a day would make adherence less difficult	Follow-up is properly done when there are registers making follow-up appointments	They do health education when patients visit the facility about treatment and lifestyle	workshop and in-service training on the management of TB and DMS	People who the HCPs been working with in the department and those who have experience of dealing with TB	Receive information through in-service training	Helpful support for TB patients would be educating them about maintaining diet and lifestyle and taking treatments	face-to-face for support program	One-on-one is more important to have support program	Education program via face-to-face so there will be more interaction and becomes more valuable	Education program in group setting so people will be asking questions that others may not have thought about	Use SMS for communication because WhatsApp is not widely used especially among elderly people	Patients usually trust their providers so important that providers tell them about the DM program, it may becomes easy for them to accept it	Teaching patients how to shop for healthy foods and grow their own vegetables would be good	Exercise clubs would motivate patients to participate	Weight is an indicator of patients' nutritional status
			"Yes. Like, I cannot say since when, but we have noticed like since a year or two ago. That is why we are even scaling up the screening of diabetes among specifically our ART clients and even in our CMIS portion we now have a morning screening for diabetes."	"Yes, especially here in the rural areas because diet, managing diet and exercising, it’s just something that is not much looked into. "	"... we are seeing more of pre-diabetic clients amongst the advocation of which that will also affect clients who are on TB treatment since most of the time we find that clients are being treated for TB are ART patients, so it’s something that we have to seriously look into."	"I think it’s something that should be done regularly and frequently because these people, we are talking of people who have a low immunity. So, by a verge of them treating idiabetes they are at higher risk of conducting the TB. "	"It is because you’re going to be able to diagnose them early and early initiate them to it."	"... Like when you are screening, maybe the person is just losing weight because sometimes the signs and symptoms might be the same. A diabetic person might lose weight and a TB patient might lose weight, but after maybe diagnosing that ‘This person has got diabetes,’ you would then forget about screening TB because both of these sickness, they can appear with excessive loss of weight. "	"Yes, it is because like everybody who comes to the clinic, the first entry level for the person is to go to the registration room where the TB screening is done. "	"I might not talk about specifically for people with diabetes, but before the screening was done like regularly and routinely, we were missing lots of TB clients. "	"It is good now that you’re doing it. Like if something is coming for the DM, you don’t initiate without checking the diabetes, without screening for diabetes like for everyone. The vital sign, we do them like each time the person comes for iTB initiation one of the most important vital signs is the HbA, is the diabetes."	"I think it’s a benefit to do all vital signs for somebody who has already been diagnosed with one illness because sometimes these things happen at the same time. And the diagnosis that means the person will get the best management. Because if you diagnose one and not the other, you might find that you continue this treatment for TB, yet this person is making the diabetes treatment and you’re you…	"We don’t have much challenges because most of the time we have utensils, like we have the, the, the HbA, the diabetes, sorry, for testing the diabetes, we have everything. Usually, we don’t run short of it. "	"... it becomes very difficult and the pill burden and everything to know that ‘I’m taking five pills for TB and now I have to add another treatment for diabetes.’ So, it’s so not easy for the patient, so you know that the patient won’t take it easy. So, now as a healthcare worker, it becomes difficult for you to deliver that, those news to the patient."	"... Yeah, the training would do. Just getting to know how others are dealing with the same issues in the facility, like having to learn from other people’s experiences. "	"Most of the time you find that we are dealing with people who are coming from less privileged homes. So, if you’re talking of managing diet and everything, you know, that is something that is very difficult for a person to do. So, you try by all means to just get back to the position of understanding where the client is coming from, ... Because when you’re talking of pre-diabetes, we talk much a…	"it is difficult because sometimes a person will tell you that ‘If you’re saying I should eat more veggies, where would I get them?’ So, it becomes very difficult for you as a healthcare worker because you know ‘Kutsi vele this is not possible.’ But somewhere, somehow we have to make client understand, like the advantages and disadvantages of adhering to what you are telling them."	"I think having maybe ema pamphlet or like things that might help the person, educate the person. ... Because you find out this person is now confused ‘How can I have diabetes?’ As if it’s something that is that can be passed on, from person to another. "	"I cannot say I’m that confident because each time I see somebody, even with the pre-diabetic clients, you feel like maybe in this case maybe you should be monitoring at hospital level because what if the patient complicates, and all that stuff. "	"30 to 45 minutes because the time will be determined by the health education and the problems that this client, individually is coming with. "	"... IEC materials. Something that will make you be able to explain ... when you’re helping the patient, like educating the patient. It’s easy when you have like this pamphlet in front of you, where you will know ‘Kutsi I’ve touch this, this, and this. I’m not missing out on anything that that patient might need.’"	"I cannot say I’m confident because, like I said earlier, kutsi you’ve sometimes feel like ‘Yoh, this patient, this person needs to be managed at hospital level.’"		"… having the IEC material. Plenty of the IEC material, some that will remain with you and some that the client will take home to continue reading by herself."	"Actually, the most important part of management of diabetes is the lifestyle change, because even if you can take the medication, if you still don’t change the lifestyle, then most of the time the diabetes is not managed, so it is very effective. "	"I think they are good. They are very effective if adhered to. "	"I think it becomes complex when we now talking about injection. But taking the tablets is just manageable."	"It becomes difficult to explain, especially when you’re talking of diet, because, like I said, we are in rural areas where you find that most of the things are not even available. This people are not even able to make gardens in their homes to get fruits and veggies. So, you find this person, if you’re talking of changing lifestyle, they would ask you, ‘What can you tell me to do exactly knowing…	"… having maybe something like booklets that will show ‘Kutsi, if this state of diabetes and its managed, what happens if you don’t adhere to what you are being told then so that the person may understand, like the complications of diabetes. "	"Okay, for the strategies, we just explain to them how they have to take their treatment, how to adhere to their treatment, when to take treatments and the different types of treatments that we have. Unfortunately, we don’t initiate the diabetes treatment in the facility. We refer the patients to the doctor for initiation and then the person only comes here for refills. "	"Having their medication here. So, it’s just that for now, we as nurses, we don’t initiate the diabetes treatment. Once this person has been diagnosed vele he has to go to doctors. ..."	"We try to do several adherence counselling, telling them the importance of taking their medication, adherence counselling like the importance of them taking their medication and what happens the complications of diabetes not managed, we try to explain that."	"Just having the pamphlets for health educations. Some that will even be able to give during our health education in the morning. "	"I wish we could just get something, treatment that might be taken, maybe just one tablet once a day. That is just enough because some patients are taking three times a day, some twice a day, so the adherence becomes more difficult. "	"I think follow up is properly done when we have the registers, and the appointment registers, so it becomes easy for us to do follow up. Fortunately, in our clinic, we only get to see them, like when they come for a visit today, they will know when they’re coming back as it’s just one fixed day. To say once in two months, they just come back once a month depending on the management of that perso…	"In our facility, we get to meet them and we do health education. When they come for their visits, we remind them like as a group, we do their health education, health education specifically to them. That is directly towards their treatment and their lifestyle."	"The management, specifically of a person who is coinfected with TB and diabetes. ... So, I just like to have a detailed workshop, or in-service training that will just take care of management of patients who are coinfected with TB and diabetes. "	"I think the people who we have been working in the department plan, people who have the experience to deal with TB, HIV clients, like maybe people who are working in the TB hospitals, doctors and the nurses. People who are able to share exactly their experience, not something that they get from books."	"Through in-service training. "	"I think there have to be, there should be emphasis on their treatment on how to take their treatment, on maintaining, like, keeping their visits to the clinic, how to change their diet and their lifestyle as a whole. "	"I prefer face-to-face."	"Both, but most importantly the one-on-ones."	"Face-to-face. Yeah, because we get to interact and it becomes more, it becomes more valuable when you are in front of me than seeing some virtual."	"Because sometimes in a group you find that that I have a question that when I ask any other person can ask another question that that maybe didn’t cross my mind at that that point, but then then I get to benefit when that person gets the answer. "	"SMS because most people don’t use WhatsApp, especially the elderly people"	"... patients usually participate when they trust their healthcare workers, like the people that they interact more with, other than taking somebody who comes from somewhere to give them, or to tell them about the program. It would be good for them to know that, to get that from their own healthcare providers, the one that they interact with every now and then. So, it becomes easy for them to acc…	"Teaching [how to shop for healthy foods] them, teaching them can be good, but also helping them to maybe have a way of growing, maybe their own, other than going to buy a lettuce maybe from a shop. But to teach the patients those veggies and maybe get some sort of (?? 30:50) for them."	"That can also help because like I said, it becomes a challenge just to tell somebody you have to change your lifestyle, but if this person is coming to the club or the meeting and he finds that this is what we are doing all together, then it will be easy for the person to participate."	"… that can help because we need to. One of the vital signs, weight is also a vital point because it a clear indicator of their nutritional status. "
28	NS	10-HP-001	High DMS prevalence with changes in prevalence	More peoplat at risk (believes ARV induces diabetes)	More people with DMS	Believes TB screening is a gold standard	Helps catch TB early since DM patients are immunocompromised	Not much challenges (ensures patients fast properly)	practiced routinely	Lack of staff led to lapse in TB screening, but adapted to prioritize screening before registration	Believes DM screening is necessary	Identify source of immunocompromise for TB patients to ensure better treatment outcome	Difficulty of getting patients to arrive fasted for DM testing (RBS/FBS testing)	Confident in delivering diagnosis	IEC about DMS	Not a positive reaction	Ensures patient that they are not alone in their condition	IEC materials for DM management and diet	Confident in managing TB care	15-20 minutes	IECs	Coordinates with patient's primary facility for DM treatment	NR	NR	Very effective	Medication works well for some	DM treatment is complex	Defer to a medical officer to help the patient understand their options	IEC materials	Encourage active involvement in DM treatment to ensure that the patient's body maintains full function	IEC materials	Educate the patient and increase visit frequency	NR	Improve DM research and increase DM medication supply	Bundle TB/DM monitoring during monthly visits	Supports CME	Provide more information about TB/DM	NTCP	in-service training	Provide IEC material	face-to-face	Group setting	Face-to-face	Both	Prefers phone messaging	Reminder calls to patients	Supports cooking classes and healthy shopping	Depends on group exercise class	Supports weighing patients
			"yes I think it’s very high because the majority of this people maybe you may find that in a family maybe your relatives maybe your mother or your father was having diabetes you find that yourself you tend not to those conditions because it runs with that family the diabetes part yet even with TB you find that if maybe one is diagnosed with TB at home ideally the others should be screened and if …	“Yah for instance with current in the country we are using TLD as our first line on ART as I have noted there are a lot of client who were not on diabetic but the moment we switch them to TLD the number of diabetic clients it’s a bit increasing so as much as is it not scientific proven kutsi (that) is it the dolutegravir who maybe pushes the client to be diabetic so I’m seeing the number is going…	“Yah for instance with current in the country we are using TLD as our first line on ART as I have noted there are a lot of client who were not on diabetic but the moment we switch them to TLD the number of diabetic clients it’s a bit increasing so as much as is it not scientific proven kutsi (that) is it the dolutegravir who maybe pushes the client to be diabetic so I’m seeing the number is going…	“I think it’s a gold standard because it will help us to diagnose someone earlier than waiting for someone than to get sick then we act.”	“I think it’s more beneficiary to screen someone who is diabetic because like its saying your immune system is not maybe responding adequately to anything so clearly so you are immune compromised in a way anything is possible with you.”	“Okay there are no much challenges what I have noted is that with TB client with the diabetic clients we advised them to come early in the morning when they have not eaten anything so for them you need to fast track services a moment they come to the facility maybe they can eat something because it’s impossible for someone to stay more than 12 hours without eating anything.”	“Yes as a gold standard anyone coming to the facility he is supposed to be screened for TB that is gold standard against maybe saying this batch I will leave them because what if maybe you miss a true case just because he is maybe a diabetic/pre diabetic.”	“Okay the time maybe as a facility we experienced the termination of contracts of the TB screening officer we were having a problem by that time because no one was assigned to help us in that angle at the same time even with the other support staff that we have got specific duties to complete for the work to carry on but what we noted we ended up adopting a way that is going to be convenience eve…	“I think it’s of paramount importance because again like if maybe someone is having TB like i said that says your immune system is not responding immune compromised anything is possible with you as a person.”	“I think its beneficiary in the way that if maybe you are treating someone for TB yet the diabetic part it’s neglected you won’t achieve what you want to achieve the client will recover because the immune system won’t be balancing up.”	“Okay on that angle it will be the issue of saying the patient some of them maybe arrived very late on the day yes the challenges are some clients arrive during mid-day so you find that maybe it’s not practical to conduct the test.”		“I think maybe the IEC material in a form of a flip chart because if maybe it’s a pamphlet it’s easy it’s like you take it away the flipchart maybe you have it by the side of the client so maybe today we will talk about diabetes what are the signs and symptoms of diabetes maybe some the client will be seeing them but ignoring them but by talking to the client about those signs and symptoms you ma…	"The reaction that we usually get from any client that you gave him or her a negative information is something else because no one maybe you cant tell someone you have done a sputum and you find that you are having TB so that results its not something nice to anyone any results that says you have tested positive for something else its not nice to anyone."	"I think I handle them very well in the sense that I always tell them that there were people who are living with diabetes today do their day to day so it’s a matter of one to say we are here now I can lead on with this position."	“I think in the IEC materials maybe the poster forms, the pamphlets the flip charts because it makes your life easier because when you say something you refer that okay we are talking about this maybe for instance when coming to this thing of diabetic there’s diet involved so when you say if someone is diabetic you try to eat this food and that food because as client will tell maybe to say the is…	"I think am confident enough because like I said I’ve been here for sometime 10 years so there are challenges that I have seen with TB some were in a bad state and with them giving the treatment they managed to put it though ."	"At most I think between 15 to 20 minutes."	“If it could be the flipchart because the flip chart I prefer that like it stand in the table you put it like this you just flip when come into the pamphlets, pamphlets they are easier to put in the shelves some mid clients you take them at home.”	"...maybe I say as a clinic we don’t even share that site we refer to the mother facility once the patient is initiated on oral medication then we choose the client to come back from the facility while maybe the client is injectable that diabetic management is continued at the mother facility."			"I think that is the gold standard because someone who is not active you end up maybe anything is possible with your life but if you are physically active even the blood condition you find it in your system."	"Okay I think like I mentioned earlier the glycemic level you find but on the decision part this one is gona take orals part that’s with the mother facility the doctor first maybe if I refer someone to [OTHER HF] I will refer the client with my results and that’s it at [OTHER HF] the whole standard they need to run theirs to say there is a client from [HF REDACTED] who is coming with the random b…	"Yah in some because you find someone can tell you kutsi (that)im taking my treatment as prescribed but my blood sugar level its doing what it likes."	"In situations like that maybe I will say by with the client the client is saying no I don’t say this way I see that way if maybe im in a situation where by I meet a medical officer that is when one can lobbying in officer to help the client because at the end of the day its right for him /her ."	"Okay in that angle I think something in the form of IEC materials it could be in the form of maybe someone something that the client can take it home after maybe attending the training today we talked about such and this and that theat thing can give the client information because in awadays we are leaving in the days of technology if you say something to a client you wouldn’t mind yet if im hav…	"To my TB clients usually I encourage that just because you are having TB and diabetes for you maybe you are able to respond well on the TB treatment part you need to take your diabetic treatment that will mean your body will be functional."	"The tools I still maintain the IEC materials."	"Okay what we usually do maybe we emphasize on the education part maybe if we give you the client a month supply maybe we drop it to two week supply so the client would come back earlier in the day than expected. If maybe the blood sugar … going up, and then in that … we need to refer the client to a next level of care."		"The research needs to be improved. I think, I have no take, there are time where by we find that as a facility we run out of diabetic drugs and it becomes a problem because mind you .. it’s that he’s diabetic with TB, but when he comes to the facility he end up getting the TB treatment alone … he is diabetic. I think you would … management, it would be nice if you were always helping our drugs, …	I think follow up is important because ideally okay with TB there is a card, that’s where we write our next visit for that particular client,“It’s okay, we can end today. When are you coming back to the facility?” The paramount importance maybe to synchronize the days for the TB treatment and diabetes treatment for that particular client so that we don’t lose our … to the …” don’t think this week…	"I think [CME] is important because it makes the client … to treatment because maybe you leave it at the beginning and say “after all I told the client …” The client at some point there is what we call burnout on the drugs, but so we refer the clients … sometimes it is diabetes and they feel much better."	"I think like … looking at the TB diabetes. It maybe it can be easier or be pictured that is having any or both conditions … maybe TB is related to diabetes in this aspect, there it maybe very informative to ask because again that will give us a lot of information to say “if someone is having diabetes, be sure to maybe collect TB part” because again you find that I am diabetic today, but I am com…	" think the NTCP because I feel like the NTCP is the custodian will not benefit alone and the do program because currently we do an NCD program in the country "	"I prefer it maybe in an inservice training because usually to say we have come that to check on you how are you doing maybe an inservice where by it will be a full house it will be me alone maybe in the clinic maybe the other nurses will be present so that the information they can get it."	"I think in the form of IEC materials anything that goes deep to the diet aspect because I think that one will help them a lot other than saying if you want to get an high protein diet then I need to go and buy meat yet the meat is it means that they are able to plough at their own homestead its high importance "	"Face to face I prefer "	"I prefer in a group because you may find that maybe ask a question that maybe I wasn’t aware about this is something that it need to be addressed "	"Face to face I think it’s much better ."	"I prefer both because in the setting of the health education so maybe we are talking about that its proper to say but one on one is when maybe one we are consulting."	"I prefer phone messages because whatsapp to me it’s a social media thing there are people who are there just to create jokes."	"Okay from the clinic I think its much easier for us because maybe we are having the filling if maybe we call them and say client requesting you from the clinic maybe you come on this particular day they have not dis appointed us our clients because its like we are having a relationship."	"I think that [cooking class] is more critical at the end of the day what made this people to be diabetic is the diet. " "I think it’s important because if maybe you can go door by door in the book shelves there are a lot of junks yet we want to stay healthy a junk doesn’t have any healthy values in our lives "	"Maybe it could be the lifestyle modification some maybe will say if maybe we say if maybe one say people need to excerise someone may thought you need to jump kantsi (that)yet we meet a p[articular distance in a it’s the exercising " "I think on that one it depends on the group because if maybe we are dealing with the group you will be skeptical that are they gon able to jump you will tell them …	"Like weighing them their weight I think its important because it talk something about their weight kutsi (that) your body its red its saying something maybe pre diabetic."
29		10-HP-002	There are changes of DMS prevalence	Seeing more people with risk for DMS	High number of DMS in Eswatini	TB screening must be done for PLDM	Early diagnosis of TB since PLDM are more vulnerable to TB	Most of patients are not able t o produce glucose	TB screening is practiced on everyone coming at the clinic	TB screening officer must be present at the facility to be able to screen perfectly	Early diagnosis of DMS because TB patients have low immune	Benefits of DM screening is to see if the TB medication works well	Seems there is no challenges of DM screening	They can deliver DM diagnosis since they check for patients' refills and their DMS	Avaliability of doctors at the facility and pamphlets to make DM diagnosis easier	Patients are stressed, denial, and refuse to accept the DMS diagnosis	Provide one-on-one health education and pamphlets to handle patient concerns	Having doctors in the facility so they can refer patients to doctors for better explaination	Feels confident to manage TB care but sometimes they have to refer to other hospitals	30 - 40 minutes for counselling	Apart from pamphlet, having doctors on the site	Feels confident to manage DMS care	20 to 30 minutes to review DMS care	Pamphlets and maybe diabetes machine in the TB site would make DM management easier	Lifestyle changes are effective especially the diet. And exercise	Correct way of taking medication works perfectly	DM treatment is complex because blood sugar becomes high even if you take medications correctly	Refer to other nurses and doctors when faced a difficult situation	The doctor on-site is the most helpful because doctors outside are financially hard to afford	Advice patients to take medications correctly and eat healthy diets and do exercise	Pamphlets containing information about exercise and diet would help	Counselling and health education on TB treatment and medication will help manage DM care	Giving pamphlets to patients would make DM treatment easier	Recommend to visit clinic for follow-ups and advice to eat healthy diets and take treatments correctly	NR	Encourage to take the medication correctly through CME	Would like to receive more trainings on NCDs, especially on DMS	NTCP and doctors to provide more information on DMS	Receive in-service training to receive information to HCP	Support for exercise and diet	Prefers face-to-face format for better understanding in support program	Prefers a group setting for support program	Prefer face-to-face for education program so patients be able to ask question while next to HCPs	Prefer a group setting for education program so you can ask question someone in the group	Prefers SMSs for communication because it is cheap	Having a support group once a month can teach each other about DM management	Teaching how to shop healthy foods can be helpful for patients	Exercise class is beneficial for patients because they don't normally have time for exercise	Weighing patients is good for patients during every meeting
			"Yes, there is. There are changes."	"Yes, we do."	"Seemingly diabetes it’s getting high in Eswatini."	"it’s a high time to screen ema TB. TB screening must be done for ema diabetes"	"…early diagnosis. Yes, for early diagnosis because TB, diabetes clients are more vulnerable to TB."	"Most of them, they are unable to produce glucose. It is difficult to produce glucose because you find that they are not coughing. "	"it is practiced because we do screen everyone who’s coming at the clinic."	"I think TB screening office, officer must always be present at the facility so that the TB screening must be done perfectly."	"TB patients, I think because they are immune is very low, I think it’s, the benefits of screening them is for early diagnosis for the diabetes."	"Yes. To see if the TB, the TB medication for the patient is working well. "	"Seemingly, there is none."	"We can deliver because we can check them if they come for refills, we check them for the diabetes every time they come."	"... Maybe if we can have a doctor at the facility, maybe twice a month and maybe if we can have ema pamphlets to give to the clients. "	"Some of the clients, they become stressed. Some, they go to denial. They refuse to accept that they have diabetes."	"I do ihealth education one-on-one and give ema pamphlets to read."	"Here I think if we have a doctor, if we can have a doctor in the facility, I can refer that client to the doctor so that the doctor can explain more."	"I have the confidence. But, the only problem is sometimes I cannot maybe if. Okay if, even if I can diagnose diabetes, I have to refer to the nearest facility or a hospital for a doctor to initiate."	"I think 30 to 40 minutes because you have to do icounselling first, then maybe again you can give the pamphlet to the client so that the client can read for herself or himself."	"Beside the pamphlet, I think the doctor. Maybe we can have a doctor on site."	"Okay, in managing diabetes in TB patients, I am confident."	"20 to 30 minutes because we have to do the test, and the problem here we have to go to the lab and get the test so that I can give a client."	"The pamphlets can help and if we can have the, maybe the diabetes machine in the TB site, it can be, it can make it easy."	"I think the lifestyle changes can help a lot. It’s important to tell the client; more especially the diet and exercise."	"I think if the medication is taken correctly by the client, it works perfectly."	"I think it’s complex because, let me see. Yes, I think it is complex because even if you take the medication correctly, with the correct strength, you can find that the, when you, the random, if you are checking the random becomes high, even with fasting."	"Okay, if we think differently I sometimes refer the client to another nurse. If it’s difficult even if it’s difficult with the other nurse, we refer, I refer to Mankayane to a doctor."	"I think the doctor on-site can make this easy because if you talk about referring the client to the nearest hospital, you find that financially, they are unable to go."	"I tell the patients to take the medication correctly, and the diet, they must eat correct diet, and they must exercise, do exercises."	"If we can have the pamphlets, enough pamphlets that indicate iexercises, diet, that can help."	"We do, I do counselling, health education and reassure that TB. Okay, more especially TB treatment it’s for some months and the TB medication, and the diabetes medication is for life. "	"The pamphlets can make it easier. Yeah, if we can give the clients."	"I just recommend them to take time on coming to the clinic for follow-ups and the diet, they must eat correctly and they must take the treatment correctly at the same time."		"Okay, for continuous medical education, I do encourage them to take the medication correctly at the same time. Okay, also they can get the continuous, continuous medical education every time they come to the clinic."	"I think I’d like to receive, I’d like to receive more trainings on NCDs, more especially on diabetes, and more information on the diet for diabetes clients. "	"I think the NTCP. Also, if we can have a doctor so that the doctor can give us more information on diabetes."	"Maybe we can attend ema trainings, in train, in, in-service. The doctor may come here to do the in-service in the facility."	"… the support can give exercises and on the diet."	"Face-to-face, I prefer because face-to-face they can ask their question. Sometimes you understand better if you see the person."	"I prefer in a group so that they can help each other."	"Because face-to-face, they are able to ask you while they are next to you."	"I prefer in a group because if you teach in a group, they, some get, you can ask the question someone ask can help the other one."	"because SMS is cheap and some they don’t have WhatsApp phones."	"Okay, we can do a support group so that you can teach each other and support each other. Maybe, they can meet once a month."	"Teaching patients [how to shop healthy foods], that can be good also because some, they know food it’s just porridge, so the teaching, the shopping can help the patients."	"Yes, exercise class can be very good because some they don’t have the time to do the exercises if they are alone."	"Yes, it is, I think it’s good for weighing the patients in every meeting."
30		10-HP-003	As of now, their patients are mainly HIV positive but the HCP thinks there will be more people with DMS	Seeing more people with risk for DMS	NR	Necessary to screen TB for DMS patients for early diagnosis	Benefits of TB screening would be early detection and management of complications	The challenge of TB screening is lack of enough staff to do TB screening	They do TB screening on every patient who comes to the facility	When the patients missed the contract for the TB screening so tend to miss screening	Most of patients have comorbidity so better to screen TB patients for DMS	Benefit of DM screening is that the management is easier for changing certain medication	The challenge of DM screening is lack of screening strips	Not sure if confident to deliver DM diagnosis because the focal person deals with TB patients	Job aids and guidelines make it easier to make DM diagnosis	Not sure of patients' reaction because he doesn't normally diagnose patients	NR	NR	Not sure of confident to manage TB care because it is doctors who initiate the DMS medication	NR	NR	Not sure if confident to manage DMS care because haven't done one for patients on TB treatment	NR	NR	Promote lifestyle changes before diagnosis to be able to adapt to it easier	There is no medication at the clinic level so has to send patients to hospital	DM treatment medication is complex	Patients have various responses so important to provide them necessary information	Provide IEC materials to patients in both English and Siswati so patients can read the information at home	Not sure because he hasn't prescribed any DMS treatment to TB clients	NR	Not sure of handling patients with difficulty managing DM care but can assist patients managing the care.	Having reading materials and continuous education from healthcare workers so patients have necessary information	To reduce pill burden of three pills to one pill	NR	Continuous education on the lifestyle change will be helpful for DMS treatment improvement	In-service training program for healthcare staff	NR	NR	Need support at both regional and national level to provide more information on TB and DMS	face-to-face	Group setting is easier	Prefers face-to-face because usually loses focus in virtual meeting	Prefers group setting for education program so questions will help everyone in the group	SMS is appropriate because WhatsApp relies on data	Can have support groups for elderly clients	Cooking classes can help patients eat healthy foods	Jumping rope or jumping jack is fine depending on the abilities of patients	Weight is a vatal sign
			"I think our clients mainly they are HIV positive and the fact that they were initiated on this, on TDL, which we know predisposes ones to idiabetes, I think as time goes on, since it is the first line, drug of choice, the TDL, I think in the future we’ll have many clients who will be diagnosed with idiabetes. ..."			"Okay, I think iTB, it’s, iTB is still necessary to all clients and more especially to the diabetic client because management of diabetes when it is, when there is another disease, maybe in the body it becomes a complication. So, I think it’s better to screen early and manage the TB if the patient is diagnosed or to be infected."	"Early detection. So, if it has been early detected, I think the management will be easier rather than waiting for complications or maybe find that the client will come to the facility at a maybe with more complications. So, I think it’s the major importance will be the early detection."	"our challenges mahlangatsha we no longer have a TB screening officer so, but that doesn’t mean that it does. It’s just that at times you find that we are short staff just like today. So, if they’re clients who need more attention, they’ll have to wait for a longer period of time. "	"At my facility, we do screen every client who comes to the facility. So, if they are diabetic, it may also go through the same process of TB screening. "	"I think when, when they didn’t renew the contract for the TB screening officer, we had a challenge because a lot of our support staff were out of contract, so it meant that we were very short staff. So, we, we didn’t do the screening during that period. So, I think we might have missed some values obviously. "	"I think because our clients, they usually have comorbidity, so it’s better to screen every TB patient for other ailments, including the diabetes ..."	"I think the management will be easier because if there is a need for changing the certain medication, then it would be easy to be done. "	"The screening strips. We usually find that they are out of stock. So, we usually reserve it for those who have been diagnosed with the diabetes. "	" I am not sure ... I’m not the one who usually deal with TB clients. We have a focal person. So, you find that most of the time she is the one who attends to the client. So, you find that I may not have the enough knowledge, but when the client is in front of me, I think I can consult and know what to do. "	"I think that job aids may, usually it makes it easier. And the guidelines. So, if we have those available, I think it will be much easier. "	"Unfortunately, I haven’t diagnosed any clients. I only refer to Mankayane those who I suspected. So, I don’t know when the doctor confirmed their diagnosis, their reaction."			"I’m not sure because usually the medication, the diabetes medication is usually initiated by the doctor. So, when the client comes to the facility, she’ll be coming for the doses. So, we with the refilling, it’s like you are copying and pasting. Unless you, there’s something that maybe you feel like you have to consult the doctor. So, we usually call them."			"I’m not sure about this one since I haven’t managed any diabetic or pre-diabetic patients who is on TB treatment. "			"I feel like we have to promote the change in lifestyle and also in the diet before even we diagnose clients, so that by the time they adapt, no, they do not go through depression since they expect that now the food that they are eating, they have to change it to some diets which are not maybe nice or whatsoever. But I think as our clients they have to be taught about the lifestyle change and als…	"I don’t know because we usually have stock count. So, when the clients come for us to find that we don’t have the medication or maybe the medication that they are currently taking, we don’t supply it at the facility at the clinic level, because we don’t usually get all the medication. Like insulin, it is usually found in the hospital. So, at the clinic level you don’t have so we have to rely on …	"Yes (chuckles). For example, the injections, I don’t know how the client managed to do this, but as for me, I don’t think I would be able to do it. And also, the medication itself, for example, there are two big pills. So, I don’t know, maybe for the client it’s easier, but I think the medication, it’s very complex. "	"Since I cannot force the client, but I usually make sure that I give the client the necessary information, so it will be up to them to decide whether to take what I’m telling them or to leave it. But clients vary because at times you find that some they are willing to change, but some they feel like, ‘if we don’t do this, then what am I supposed to do because I don’t have ABC, ABC?’ So, clients …	"I think the IEC material that the clients can take home to read which may be in English or maybe Siswati but preferably Siswati so that they can read when they are at home because you find that when you’re attending to the clients, telling them maybe about some things their concentration at times you find that it’s not here with you, but they are waiting for you to finish so that they can go hom…	"I wouldn’t know because I haven’t prescribed or dispensed any diabetic treatment to TB clients. "		"I don’t know. But I think I can assist the client to make a suitable plan for her maybe so that she/he can be able to manage his care. So, maybe I think I can find alternatives together with the clients so that she can choose the one which will suit her."	"I think the reading material and also icontinuous education from us as healthcare workers so that the clients have the necessary information that they want. And also, be open to more questions."	"... I think one of the challenges would be the pill burden. So, I think maybe if we have a way around that to reduce it. Because currently, I think that the minimum pills that the TB client can take is three pills. Then if the client is diabetic then maybe she’s metformin and daonil. She will take two metformin, one daonil, plus these three. I don’t know if maybe they can incorporate the three p…		"I think continuous education on the lifestyle change, diet will also help to improve the diabetic treatment. "	"... I think if maybe the programs that we have, maybe the NCD program or the TB program, whichever program that can be available to do in-services training for the nurses also the support staff because I think they also do need the information so maybe this continuous workshop the information maybe that we need, we can finally have it, but at the moment I don’t think I’d be comfortable in provid…			"I think the support, it can be regional or national and also at the facility. I think we will also need isupport such that earlier on I complained about the stock out of our diagnosing those tools, and also of the medication, and also the health education. I think we will need to have more information on this TB and diabetes. "		"I think the group it must be easy."	"I think the face to face. With virtual, I usually lose concentration so I don’t know about the next person. But I prefer the face-to-face."	"I think in a group it’s better than one-on-one because at some point you find that maybe there’s someone will ask a question which is you didn’t have in mind, but after the client, after that individual has asked the question, then you see that he also needed the information on that part. "	"I think may be the messages is because WhatsApp relies on data or the like."	"I think the challenge is most of our diabetic clients you find that they are the elderly. So, I don’t know if they can help support groups where they can share information with one another and also to share what work for them and whatnot. So, I think if it’s possible, we can have support groups for those clients. "	"Maybe the cooking classes can also help which means when we plan to do these activities also, caregivers should be available. We don’t have to concentrate on the client per se because you find that at home, she or he’s not the one who’s doing the cooking. So, we have to make room for two also. "	"I think it [jumping ropes or jumping jacks] can be fine depending on the client their, their ability to tolerate these activities because I find that strenuous activities will be difficult for them. "	"I think the weight is a vital sign, so I think every time they come, they have to be weighed. "
[truncated: 6 more columns]

## Sheet: KI-HCP
Themes		CFIR Domans	KIs	HCPs
Benefits of TB/DMS screening
	Early treatment and prevent complications	Intervention characteristics	Early diagnosis to provide early treatment and prevent complications	Early diagnosis and treatment to reduce complications
	Quotes		“… if we screen them routinely, we will be able to identify TB cases early before they complicate because if you have TB and you have Diabetes then you have the …treatment becomes a challenge it complicates, …” (00-KI-04) “It can help them that they can prevent a lot of this complications that come with diabetes because they will actually be diagnosed earlier and put on treatment earlier and also…	“… to detect early …and there will be able to take control of their health before more complications occur.” (01-HP-001) “So that we can easily, we can diagnose diabetes at an early stage and begin to manage it because when it is diagnosed at a later stage, it might lead to a complication of TB.” (02-HP-001) “My thing is to detect early or if they develop who are diabetes along the way so that it…
	Integration of TB/DMS screening and better treatment outcome	Intervention characteristics	Catching TB early to provide treatment; integrating TB/DMS screening prevents one disease undoing the treatment of another	Early detection and early treatment that would lead to better treatment outcome
	Quotes		“… we are able to identify early TB amongst patients who have diabetes because we don’t want to treat them for two conditions…” (00-KI-03) “The benefits of screening people with diabetes we identify them and put them on treatment it is very important to screen diabetes to people with TB.” (00-KI-06)	“... early detection leads to early initiation of treatment, which will improve the outcomes of patients. … So, screening in this target population [immunocompromised] would be beneficial, and picking it up early, as I said, would lead to more people being treated and better treatment outcomes.” (06-HP-003) “… would help in diagnosing pre-diabetes before it actually became full blown diabetes. I …
	Treatment to people who are more prone to sickness and manage other health issues	Intervention characteristics	Catching TB among DM patients to provide treatment since they are more prone to sickness	Being able to identify and manage other health issues and side effects of drugs
	Quotes		“… they have diabetes causes depression so it also improves the outcome as well ,it also helps even the diabetes management the blood sugar becomes better controlled if you find they have diabetes put them on treatment.” (00-KI-07) “Because I think it is a good initiative because people who are diabetic, they are usually prone to more sickness so I think it would really benefit them.” (00-KI-05)	“It helps us in such a way that we are able to identify any, you know, what these diabetes can cause in the lives of people who are also TB positive ...” (06-HP-002) “… we know who is diabetes and anyone who is at the early stage, we don’t have any more complications but let’s say these patients is diagnosed with diabetes patient maybe come with the complications then we know like which regimen b…
	Prevent mortality	Intervention characteristics	Catching TB early to provide treatment; preventing mortality due to TB among DM patients	No mentioned
	Quotes		“… able to treat them early to prevent mortality because we know that TB is one of the diseases that causes high mortality among diabetic patients.” (00-KI-08) “It is just prevention of the complications, reducing mortality because at times, you wouldn’t know the patient has diabetes, you would just treat the TB only and you find that the diabetes ends up killing the patient so I think nit would …
Challenges of TB/DMS screening
	Lack of resources	Inner setting	The lack of resources in both HR, training, and equipment/supplies	The lack of resources in both HR, training, and equipment/supplies
	Quotes		“… it is the issue of resources. Human resources to begin with…people are they not overloaded already with responsibilities; there other issues are having the instruments…the tools to use…do you have the glucometers in place…if you have the glucometers…” (00-KI-01) “… lack of the equipment like glucometer machines…at times the glucometer would be there but there will be no tests strips so those c…	“I think it could be the stockout of glucose strips in the facility. That will make, that will cause a challenge because if there is a stockout of the glucose drips, so the clients won’t be able to be screened.” (09-HP-002) “… the human resource, one, is of great importance because we miss due to insufficient human resource. Two, the resources that we need: the screening tools, trainings that sho…
	Stigma associated with TB screening	Individual characteristics	Stigma associated with TB screening	Stigma associated with TB/DM prevents people from screening
	Quotes		“… usually people is associating TB screening mainly with stigma to other communicable disease such as HIV so there’s always that stigma …” (00-KI-03) “… we trying to give the service to the community and they say no no no people are stigmatizing so let’s take question back to them the patients.” (00-KI-07)	“… you know TB has got stigma here in the country. People they think ‘Hey, you are taking TB treatment and now they are screening you.’ They won’t be comfortable. The people who have diabetes are not going to be comfortable if you start digging in and then you are asking them all those questions pertaining TB with still the stigma, …” (01-HP-003). “... if the cough is not much, they might know th…
	Siloed services	Intervention characteristics	Lack of integrations; services are siloed in TB/DMS care in facility	Lack of and need for TB/DMS integration in care and treatment
	Quotes		“… one would be …an integrated system so …one of the challenges would be people know diabetic clinic and TB clinics as separate entities …so running those systems in silos would promote or go against integration so I think just an effort towards integrating them would improve outcomes. …” (00-KI-10) “… there is no integration yet for what I have seen so you find that for TB patient are just treat…	“…we just need to integrate the care for diabetes and TB because it seems like it is something which was being neglected.” (06-HP-001)
	Difficulty discerning TB and DM symptoms	Intervention characteristics	Not mentioned	Challenges of screening due to similarity of TB and DM symptoms
	Quotes			“It might be difficult because their symptoms might be similar with TB… Body weight…loss of body weight…night sweats…you usually find people with diabetes…then TB.” (07-HP-001) “... Like when you are screening, maybe the person is just losing weight because sometimes the signs and symptoms might be the same. A diabetic person might lose weight and a TB patient might lose weight, but after maybe d…
	Government financial contraint for not having enough screening tools	Outer setting	Financial constraint on government for not enough screening tools	Not mentioned
	Quotes		"… the financial constraint’s and on the government part, we do not have enough TB screening tools, so again it becomes a challenge but we are encouraging facilities to please screen them using the CMIS screening module." (00-KI-04)
	Lack of specialty clinics	Outer setting	Lack of specialty clinics for DM	Not mentioned
	Quotes		“The feeling is that there are no healthcare providers that specialize in diabetes…the nurses that work in the TB department also work in other departments. The healthcare workers are sometimes overwhelmed by the number of patients they have to attend to…” (00-KI-09)
Effectiveness of managing DM/pre-DM with lifestyle changes
	Early education on lifestyle change for prevention measure	Intervention characteristics	Lifestyle change is better way to prevent DMS rather than managing DMS	Importance of early education on lifestyle modification during pre-DM and prevent failing of treatment
	Quotes		“… I think lifestyle changes are the best way to go so before you even have the diabetes or once you have they are the best way to go because even our medication right they might cause challenges. … it would be more effective to it so we change our lifestyle in an form of prevention rather than managing.” (00-KI-02)	“I think that, it’s a, it can be a good move, like there’s starting, especially with the pre-diabetes, those if you can start educating them early before they get diabetes, the lifestyle modification, the dietary modification, that can be a very, very, very important and a vital one.” (03-HP-004) "… it just lifestyle modification…it is very important that the patient knows about the lifestyle… th…
	Integration of lifestyle change and medication	Intervention characteristics	Lifestyle modifications are not effective unless integrated with treatment	Lifestyle modifications are not effective unless integrated with treatment
	Quotes		"…it is very difficult to change people from their lifestyle but with education…health education to the patients who are affected with the disease…educate them …tell them the importance of changing their lifestyle because even if you can put them on treatment and their lifestyle doesn’t change…so it won’t help much because medication and lifestyle should go together…" (00-KI-08) “... I think they…	“… in diabetes and prediabetes, diet and exercise are the most important things because it’s useless to start someone in treatment and then still continue on in a diet that does not support someone living with diabetes, so I think it is very important, and they if they follow it, it can be very effective as well.” (06-HP-001) “Actually, the most important part of management of diabetes is the lif…
	Challenges to implementation of lifestyle modifications due to limited resources for diets and exercises	Intervention characteristics	Lifestyle change not effective in current situation due to lack of patient information	Challenges a patient faces to modify lifestyle due to limited finances, lack of perceived need to exercise, and time for exercising
	Quotes		“very important we should be actually working on that [lifestyle change] at a population level I think it has to be done but currently it’s not being done well the health promotion on diet behavior change is not a strong program I would say in the country some individuals they do get the information but I cannot say the information is standard I do not say the information is routinely provided so…	“... then about diet and exercise…our patients generally they don’t see the need of exercise on a serious note…some of them do try to exercise…some of them really don’t...chances are they will never be doing this obvious because one they don’t have money but for those clients who have got money ...” (03-HP-001) “... because patients can’t even afford their own meals as a family … issue of exercis…
	Health and life quality	Intervention characteristics	Improves health and life quality	Not mentioned
	Quotes		“I think I can be effective because obviously if you are monitoring your diet and make lifestyle changes obviously your health improves…your health improves.” (00-KI-05). “… exercise its very imperative for TB patient to exercise so then a diabetic patient exercise at a minimal level as long as they are under control so they can still exercise so those are the things I can advise.” (00-KI-06)
	Lack of autonomy in decision making	Individual characteristics	Not mentioned	Patients won’t have choice for their diet as the whole family eats from one pot and some of them can't afford
	Quotes			“... The other thing is that they don’t have a choice sometimes because especially when it comes to the diet part, some of them, they are in the family where they just eat the pot that is preparing in the pan, so they cannot make their own, their own decision.” (05-HP-003)
	Affordability of healthy diets	Individual characteristics	Not mentioned	Patients won’t have choice for their diet as the whole family eats from one pot and some of them can't afford
	Quotes			“And some of them, maybe they don’t can’t afford. They are working and they just eat what is presented at the workplace. They cannot actually make a decision.” (05-HP-003)
Effectiveness of DM medication
	DM medication is effective but lifestyle choice can't be replaced	Intervention characteristics	DM medication can be as effective as lifestyle choices but cannot replace lifestyle choices	Not mentioned
	Quotes		"that [medication] is still as effective in that population as it is in the general population…and therapeutic management of diabetes cannot be replaced by a healthy lifestyle or physical activities but should also be complemented by physical activity so I think as much as we need to…we should also push for therapeutic management of diabetes …we should also maintain the focus on behavioral change…
	Correct administration of DM medication	Intervention characteristics	Medication is effective if well administered	Taking medication is effective, but discontinuity of medication is an issue for many patients
	Quotes		“… they [DM medication] are very effective if well administered so that we are able to see we then makes the clinician to their glycemic control targets and then if not we are able to adjust glycemic controls also considering other medication and other medications we are taking.” (00-KI-03). “if the medication has been taken properly according to the prescription and the patients follows and adhe…	“The medications are effective, but we are facing challenges. They first challenge that drug availability. … by the time you speak with the patient, you realise that the patient doesn’t have medication, or didn’t have medication for the last two weeks. Medication were finished, but the patient didn’t afford to buy when the drug are not available, or they didn’t come to the clinic. ...” (05-HP-003)
DM treatment complexity
	Not complex if patients follow with prescription and lifestyle changes	Intervention characteristics	Not complex if patients follow the prescription and monitor lifestyle changes	Not complex if patients follow the prescription
	Quotes		"Diabetes treatment is not complex... The client once they understand their own bodies would even manage the diabetes themselves either with lifestyle changes or even doses…once they understand how to do it…its not complex at all.” (00-KI-01) "I don’t think [DM treatment] is complex…I guess if you are just following the prescription…I don’t think it is complex…and following the orders like you do…	"…. it’s not complex. Yeah, you just have to take the meds, yeah (chuckles)." 08-HP-002
	Complex due to number of factors influencing DM	Intervention characteristics	Complex because of the number of factors (e.g., monitoring sugar level and injection) involved in controlling DMS	Complex because of the number of factors (e.g., blood sugar, lifestyle, co-morbidity, severity of disease, treatment options ) involved in controlling DMS
	Quotes		"it [DM treatment] is complex …because we need to constantly monitor the client there’s lot of control that we need to do or before we have to monitor or when we are trying to control the blood because it also include what the food the client is also taking the lifestyle so it is complex and need to monitor constantly ...” (00-KI-03). “... it is complex because we need to monitor so we need to mo…	“I think it’s complex because…let me see…Yes, I think it is complex because even if you take the medication correctly, with the correct strength, you can find that the… when you…the random [blood sugar]…if you are checking…the random [blood sugar] becomes high…even with fasting”. (10-HP-002) “It is very complex because most of the time, people are just started on treatment, blood sugars are never…
Strategies to Integrating TB/DM Services
	Counseling and support	Intervention characteristics	Counseling and support	Counseling and support
	Quotes		“… counselling works … when we have issue of pill burden so TB patients we know a good proportion of them are going to be HIV positive so we have a TB drugs they are suffering from side effects and also be some stigma we really need to invest in counselling and outcomes this patients of TB …” (00-KI-07) "... we should go beyond educating them… allowing them to form support groups so that the peer…	"Give them [patients] proper counselling about the disease itself, and then just give them diabetic diet, ..." (01-HP-003) "They do some games and maybe if they can provide food for that so that, first of all, if the patients can know each other, they can empower each other …" (04-HP-001) "if we were to have support groups, it is a little bit difficult with TB, especially in the initial phase whe…
	Patient education	Intervention characteristics	Patient education	Patient education
	Quotes		“… Other than to emphasize the prevention part and teaching the patients on a healthy diet…teaching them the importance of exercise…” (00-KI-08). “… continually educate while you are talking about diabetes in TB clients like issues of immune suppression … people need to know that if you have diabetes you are at risk of getting TB and if you have TB you might have some levels of immune suppression…	“So the most important thing is education on what diabetes is. I feel like if our patients understand what diabetes is, I think it would be easier to control, to get back glycemic control better.” (06-HP-001) “I think overall pamphlet containing information about diabetes. The do and the don’t is very vital. When we have that available, it helps these people to understand what they need to do.” (…
	Patient motivation	Intervention characteristics	Patient motivation	Patient motivation
	Quotes		"...we have incentivized these people, so we are able to provide them with transport so there is access so we cover their transport costs …and the minimum some groceries to help them with adherence but going further than that we have used other tokens…for graduating someone who has finished therapeutic treatment there is reward when it comes to adherence. … it can be as cheap as trophies or badge…	"Incentives like food packages, transport imbursement... the incentives…travelling incentives… food… clients are more likely to participate if they think they are going to benefit somewhere ...” (03-HP-001) "... arrange things like sports, they compete, they get some rewards, ... they get some prizes, ... they just need some reward in a form of whatever, ... I’ve see that it can motivate patients…
	Provider education and training	Intervention characteristics	Provider education and resources	Provider training and education
	Quotes		"[CME]'s a brilliant idea, in fact in our organization we are writing a concept to try and recommend this to the Medical Council in Swaziland, so that we have a standardized continual medical education for doctors and other care providers." (00-KI-01) "... lets invest in the resources and also you know…we can also learn from … other countries…how to be innovative in terms of … I mentioned the iss…	"the resources that we need: the screening tools, trainings that should be done to capacitate those people." (02-HP-001) "... some in-service trainings will do a lot because even us as clinicians. ... So, whenever you come to in-service, somehow it refreshes the workers in terms of new knowledge and it will help rendering quality service to our patients." (02-HP-002) "We would need an in-service …
[truncated: 8 more rows]
